# Supplementary material for: Menagerie: A text-mining tool to support animal-human translation in neurodegeneration research
Source: PLoS One. 2019 Dec 17;14(12):e0226176. doi: 10.1371/journal.pone.0226176 (PMC6917268; doi:10.1371/journal.pone.0226176)
Supplement: S1 File — Each of these is categorized by Primary (1) or Secondary (2) data type. (XLSX) [file pone.0226176.s001.xlsx]

## Sheet: Signal lists 
SPECIES				MODELS					FUNCTIONAL OUTCOME MEASURE							INTERVENTIONS
Signal term	Substitute Term for Field 2	TIER		Signal term	Substitute Term for Field 2				Signal term							Signal term
Patients; patient	Human	1		1-benzyl-1,2,3,4-tetrahydroisoquinoline (1BnTIQ)	1BnTIQ				ADL subscore							3-APS
Patient cohort	Human	1		1-methyl-1,2,3,6-tetrahydropyridine	1BnTIQ				Adverse events							AAB-003
Human Study Subject	Human	1		1BnTIQ	1BnTIQ				motor performance							AADvac-1
human study	Human	1		6-hydroxy-dopamine	6-OHDA				tolerated							AAV2-hAADC
Investigative Subject	Human	1		6-hydroxy-dopamine-lesioned	6-OHDA				"Off" time							ABT 418
Clinical Trials	Human	1		6-hydroxydopamine-treated	6-OHDA				"on" time							ABT-089
Clinical Trial	Human	1		6-hydroxydopamine	6-OHDA				abnormal involuntary movements							ABT-288
Multicenter Trials	Human	1		6-hydroxydopamine-induced	6-OHDA				abnormal involuntary movements (AIMs)							ABT-384
Clinical Trial Type	Human	1		6-hydroxydopamine-lesioned	6-OHDA				abnormal involuntary movements							ABT-957
Multicenter Study	Human	1		6-OHDA	6-OHDA				activities of daily living							ABvac 40
People	Human	1		6-OHDA-induced	6-OHDA				Activities of Daily Living							AC-1202
Placebo	Human	1		6-OHDA-treated	6-OHDA				activities of daily living							ACC-001
Mouse	Mouse	1		Oxidopamine	6-OHDA				Activities of Daily Living scores							Accordion Pill
Mice	Mouse	1		6-hydroxydopamine quinone	6-OHDA				activities of daily living subscore (part II) of the UPDRS							Acetyl-l-carnitine HCI
Murine	Mouse	1		Oxidopamine	6-OHDA				Activities-specific Balance Confidence							ACI-24
murine model	Mouse	1		6-OH-dopamine	6-OHDA				adherence							ACI-35
mouse model	Mouse	1		Choline O-Acetyltransferase	Choline O-Acetyltransferase				ADL subscore							Acitretin
Rat	Rat	1		conduritol	Conduritol				adverse event							active immunotherapy
Rats	Rat	1		induced, induction	Genetically altered model				adverse events							acupuncture
Rattus norvegicus	Rat	1		inhibited expression, inhibit expression	Genetically altered model				AIMs							ADL5510
Rattus	Rat	1		(-/-) ; -/-; +/-; +/+	Genetically altered model				AIMs scores							Aducanumab
Rodent	Rodent	2		(-/-) mice	Genetically altered model				akinesia							ADX48621-201
Rodents	Rodent	2		AAV-mediated, AAV-induced, rAAV-mediated, rAAV	Genetically altered model				antiparkinsonian							AF 102B
Rodent model	Rodent	2		ablation, ablated, ablate	Genetically altered model				anti-parkinsonian activity							Affitope
Macaque	Macaque	1		adenoviral-mediated, adenoviral-induced ; adeno-associated	Genetically altered model				anti-parkinsonian effect							Affitope AD02
Macaca	Macaque	1		CAS9; Cas9; cas9; cas-9; Cas-9	Genetically altered model				anxiety-related behavior							AGB101
Barbary Ape	Macaque	1		CRISPR; Crispr; crispr	Genetically altered model				attendance							AIP 001
Macaca fascicularis	Macaque	1		conditional	Genetically altered model				awake time							ALCAR
Macaca mulatta	Macaque	1		deficient, deficiency	Genetically altered model				awake time spent "off"							Allopregnanolone
Macaca nemestrina	Macaque	1		deletion, deleted	Genetically altered model				'bad' ON-time (ON-time with disabling dyskinesia)							Alpha-Tocopherol
Macaca radiata	Macaque	1		floxed	Genetically altered model				bar-test							Alzhemed
Japanese monkeys	Macaque	1		floxed allele	Genetically altered model				behavioral							ALZT-OP1
Marmoset	Marmoset	1		germline	Genetically altered model				behavioral							Amantadine
Callithrix	Marmoset	1		genetic model	Genetically altered model				behavioral deficits							Topiramate
Callithrix jacchus	Marmoset	1		hemizygous	Genetically altered model				behavioral symptoms							amyloid antibodies
Marmoset	Marmoset	1		heterozygous	Genetically altered model				behavioral alterations							amyloid antibody
Marmosets	Marmoset	1		homozygous	Genetically altered model				behavioral deficits							AN-1792
Saguinus	Marmoset	1		knockdown	Genetically altered model				behavioral impairmen							Anavex 2-73
African green monkey	Vervet monkey	1		knockout, knockouts, knocked out	Genetically altered model				behavioral improvement							Apocyanin
Vervet monkey	Vervet monkey	1		knock-in	Genetically altered model				behavioral outcome							Apomorphine
Cercopithecus	Vervet monkey	1		knockin	Genetically altered model				behavioral symptoms							Aripiprazole
vervet	Vervet monkey	1		KO mice	Genetically altered model				behavioral tests							Atabecestat
Baboon	Baboon	1		lacking, lack of	Genetically altered model				behavioural data							Atomoxetine
Papio	Baboon	1		lentiviral	Genetically altered model				behavioural rating scale covering parkinsonian symptoms							Atorvastatin
Monkey	Non-human primate	2		lentiviral expression	Genetically altered model				behavioural test							autotransplant
Monkeys	Non-human primate	2		loss of function	Genetically altered model				Berg Balance Scale							Avagacestat
Nonhuman primate	Non-human primate	2		loss-of-function	Genetically altered model				bilateral forelimb use							AVP-786
Non-human primate	Non-human primate	2		MitoPark	Genetically altered model				blink plasticity							AVP-923
Non-human primates	Non-human primate	2		MitoPark mice	Genetically altered model				blood pressure (BP)							Axon peptide 108 conjugated to KLH
Nonhuman primates	Non-human primate	2		morpholino, morpholinos	Genetically altered model				bradykinesia							Axona
Primates	Non-human primate	2		mtDNA mutator mouse	Genetically altered model				bradykinesia							AZD1446
Fly	Drosophila	1		mutant, mutants	Genetically altered model				catalepsy score							AZD3480
Drosophila	Drosophila	1		Mutator	Genetically altered model				change in daily "off" time from baseline.							Azeliragon
worm	Worm	1		Mutator mice	Genetically altered model				Clinical							BACE Inhibitor
worms	Worm	1		null	Genetically altered model				clinical benefit							BAN2401
Caenorhabditis elegans	Worm	1		overexpression,overexpressing, overexpressed, overexperessor, overexpress	Genetically altered model				Clinical Dyskinesia Rating Scale							Bapineuzumab
C. elegans	Worm	1		silencing, silenced	Genetically altered model				clinical rating scales							behavioral stress
zebrafish	Zebrafish	1		Syn-GFP mouse line	Genetically altered model				clinical rating score							behavioural stress
Danio	Zebrafish	1		synuclein model	Genetically altered model				cognitive abilities							Besipirdine HCl
Zebrafish	Zebrafish	1		synuclein marmoset model	Genetically altered model				Cognitive Impairment							Bexarotene
Frog	Frog	1		synuclein monkey model	Genetically altered model				cylinder task							BI 1181181
Xenopus laevis	Frog	1		a-synuclein mouse model	Genetically altered model				cylinder test							BI 409306
X.laevis	Frog	1		synuclein mouse model	Genetically altered model				daily activity counts							BI 425809
Xenopus	Frog	1		a-synuclein rat model	Genetically altered model				death							BIIB054
Dog	Dog	1		synuclein rat model	Genetically altered model				delusions							BIIB076
Canis familiaris	Dog	1		a-synuclein expressing	Genetically altered model				depressive-like behavior							BIIB080
canine	Dog	1		synuclein-expressing	Genetically altered model				despair-like behaviors							BIIB092
ferret	Ferret	1		a-synuclein induced	Genetically altered model				disabling dyskinesia							Brexpiprazole
ferrets	Ferret	1		synuclein-induced	Genetically altered model				discontinuation							Buspirone
Cat	Cat	1		a-synuclein mediated	Genetically altered model				dose of levodopa							C2N 8E12
Felis catus	Cat	1		synuclein-mediated	Genetically altered model				duration of ON-time							CAD106
feline	Cat	1		targeted; targeting	Genetically altered model				dyskinesia							caloric restriction
Rabbit	Rabbit	1		Tfam	Genetically altered model				dyskinesia							calorie restriction
Rabbits	Rabbit	1		transgenic, transgene	Genetically altered model				dyskinesia.							Caprylic Acid,
Yeast	Yeast	1		transduced, tranduction	Genetically altered model				dyskinesias							Carvedilol
Animal Disease Models	Animal model	2		underexpression, underexpressed, underexpressing	Genetically altered model				effect							Celecoxib
Animal Model	Animal model	2		wild-type	Genetically altered model				efficacy							cell based therapy
Experimental Animal Models	Animal model	2		WT animal	Genetically altered model				efficacy							cell replacement
Laboratory Animal Models	Animal model	2		WT mice	Genetically altered model				elevated plus-maze							cell therapy
in vivo	Animal model	2		haloperidol	Haloperidol				emotional well-being							cell-based therapy
Animals	Animal model	2		hemilesioned	Hemi-parkinsonian				eosinophil count							CERE-110
Animal	Animal model	2		hemiparkinsonian	Hemi-parkinsonian				escape latency time							CERE-120
				lactacystin	Lactacystin				exploratory behavior							Cerebra capsule
				L-DOPA induced dyskinesia	Levodopa-induced dyskinesia				falls rate							CHF 5074
				levodopa-induced dyskinesia	Levodopa-induced dyskinesia				fatigue scales							chronic stress
				LID	Levodopa-induced dyskinesia				feasibility							Circadin
				levodopa-induced dyskinesias	Levodopa-induced dyskinesia				feasibility							Clioquinol
				LIDs	Levodopa-induced dyskinesia				feeding behavior							CNP520
				LPS-induced	Lipopolysaccharide induced model				forced swim task							Continuous Positive Airway Pressure
				LPS-infused	Lipopolysaccharide induced model				forced swim test							controlled cortical impact
				LPS-injected	Lipopolysaccharide induced model				forced swim test							Crenezumab
				LPS-treated	Lipopolysaccharide induced model				forced swimming tests							Curcumin
				LPS-lesioned	Lipopolysaccharide induced model				forelimb akinesia							CVT-301
				lipopolysaccharide (LPS)-injected	Lipopolysaccharide induced model				forelimb use							CX516
				(LPS)-injected	Lipopolysaccharide induced model				full body rotations							D-Pinitol
				endotoxin	Lipopolysaccharide induced model				functional							Dapsone
				lipolysaccharide	Lipopolysaccharide induced model				functional impairment							DEBIO 9902
				lipopolysaccharide	Lipopolysaccharide induced model				functional improvement							deep brain stimulation
				lipopolysaccharide (LPS)	Lipopolysaccharide induced model				functional reach test							device
				lipopolysaccharide (LPS)-injected	Lipopolysaccharide induced model				gait							Dexpramipexole
				lipopolysaccharide induced	Lipopolysaccharide induced model				gait characteristics							diferuloylmethane
				Maneb	Maneb				hand-eye coordination capabilities							Dimebon
				1-Methyl-4-phenylpyridinium	MPP				hand-eye coordination.							Dipraglurant
				1-Methyl-4-phenylpyridinium|C0000098|hops,orch	MPP				head position bias							Docosahexaenoic acid
				MPP; MPP (+); MPP+	MPP				hours of "on" time without troublesome dyskinesis							Donepezil
				(MPTP)	MPTP				hypoactivity							Droxidopa
				1-benzyl-1,2,3,4-tetrahydroisoquinoline	MPTP				hypokinetic dysarthria							Edonerpic
				1-Methyl-4-phenyl-1,2,3,6-tetrahydropyridine	MPTP				hypolocomotor activity							EHT 0202
				1-methyl-4-phenyl-1,2,3,6-tetrahydropyridine (MPTP)	MPTP				hypotension							Elayta
				1-methyl-4-phenyl-1,2,3,6-tetrahydropyridine-lesioned	MPTP				immobility time							electroacupuncture
				1-methyl-4-phenyl-1,2,3,6-tetrahydropyridine-treated	MPTP				insomnia							electroconvulsive therapy
				1-Methyl-4-phenyl-1,2,3,6-tetrahydropyridine|C0000097|hops,orch	MPTP				insomnia							Elenbecestat
				1-methyl-4-phenyl-1,2,3,6-tetrahydropytidine	MPTP				interaction history							ELND005
				MPTP	MPTP				involuntary movements							Encenicline
				MPTP-intoxication	MPTP				L-3,4-dihydroxyphenylalanine (l-DOPA)-induced dyskinesias (LID)							Epigallocatechin Gallate
				MPTP-lesioned	MPTP				l-3,4-dihydroxyphenylalanine (l-DOPA)-induced dyskinesia (LID)							Epothilone D
				MPTP-treated	MPTP				L-DOPA anti-parkinsonian efficacy							Eptastigmine
				1-methyl-4-phenyl-1,2,3,6-tetrahydropyridine-treated	MPTP				l-dopa dose failures							Etanercept
				MPTPp	MPTPp				L-DOPA-induced activity							EVP-0962
				1-methyl-4-phenyl-1,2,3,6-tetrahydropyridine and probenecid	MPTPp				l-DOPA-induced dyskinesia							Exenatide
				hemiparkinsonian	Hemi-parkinsonian				L-DOPA-induced dyskinesia (LID)							exendin-4
				hemi-parkinsonian	Hemi-parkinsonian				l-DOPA-induced rotations							exercise
				hemilesioned	Hemi-parkinsonian				L-DOPA-induced turning							Flurizan
				hemi-lesioned	Hemi-parkinsonian				L-DOPA-induced turning behavior							Fortasyn
				Paraquat	Paraquat				l-DOPA-induced-dyskinesias.							FRM-0334
				PC12	PC12 cells				levodopa efficacy							gait training
				reserpine	Reserpine				levodopa-induced dyskinesia							Galantamine
				Rotenone	Rotenone				levodopa-induced dyskinesias							game
				rotenone-exposed	Rotenone				locomotor							Gammagard
				rotenone-induced	Rotenone				locomotor activity							Gamunex
				tetrabenazine	Tetrabenazine				locomotor activity							Gantenerumab
				Tremulous jaw movements	Tremulous jaw movement model				locomotor activity							GC 021109
				TBZ-induced	Tremulous jaw movement model				locomotor activity							Gemfibrozil
				Tremulous jaw movement model	Tremulous jaw movement model				locomotor activity							gene delivery
				Dopaminergic cells	Dopaminergic cells				locomotor effects							gene replacement
				Galantamine	Galantamine				locomotor motor activity							gene therapy
				TMT	Trimethyltin				lower lip retraction							gene transfer
				trimethyltin	Trimethyltin				mean daily "Off" time							GLN-1062
				Trimethyltin	Trimethyltin				measure of PD progression							Glutathione
				lentiviral-induced	Genetically altered model				memory impairment							grafted
				Pharmacological Model	Pharmacological Model				Montgomery Asberg Depression Rating Scale							grafts
									motor disability							GSK239512
									motor component of the UPDRS							GSK2647544
									motor scores							GSK933776
									motor abnormalities							HF0220
									motor balance							high-fat diet
									motor behavior							homotaurine
									motor behavioural testing							Huperzine A
									motor coordination							hyperbaric oxygen
									motor deficit							Ibuprofen
									motor disability							Idalopirdine
									motor fluctuations							Idebenone
									motor function							immunotherapy
									motor impairments							implant
									motor recovery							implantation
									motor response							implanted
									motor score							implants
									motor symptoms							Inosine
									motor tests							Intepirdine
									Movement Time (MT)							Isradipine
									muscle strength test							JNJ-63733657
									nausea							JNJ27063699
									nausea							Ketasyn
									neurogenic orthostatic hypotension (nOH)							KW-6002
									neuroimaging							l-dopa
									neuromuscular symptom assessments							Ladostigil
									neuropsychological testing							Lanabecestat
									night sleep parameters							levodopa
									OFF periods							Linopirdine
									OFF state							Lipopolysaccaride
									off time							liposomal
									OFF time duration							liposomes
									'off' to 'on'							Liraglutide
									OFF-medication state							LMTM
									OHQ composite score							Longvid
									open field tests							Lornoxicam
									open-field locomotion							low-fat diet
									parkinsonian motor symptoms							Lu AF20513
									parkinsonian motor symptoms							LU25-109
									parkinsonian symptoms							Lumateperone
									parkinsonian symptoms							LY2599666
									parkinsonism							LY2886721
									Parkinsonism score							LY3002813
									Parkinson's disease diaries completed by patients							LY3202626
									Parkinson's Disease Questionnaire (PDQ-39)							LY3303560
									patient mood							magnetic stimulation
									patient self-ratings on the Orthostatic Hypotension Questionnaire (OHQ)							Masitinib
									PD Sleep Scale							mdg548
									PDQ-39							MEDI1814
									PDQ-39 summary							Melatonin
									PET value							MEM 1003
									PET signal							Memantine
									pharmacokinetic assessments							Metrifonate
									placebo							microbiota colonization
									plasma concentration							microbiota transplant
									plasma MPEP concentrations							microbiota transplantation
									plasma, cerebrospinal fluid, and brain levels							microbiota transplants
									pole tests							microparticles
									postural							microspheres
									prehension task							Milameline
									psychosis							Minocycline
									Purdue pegboard test							MK-7622
									resting tremor							MKC-231
									risk; give up full-time employment							MSDC-0160
									Rotarod							nanoliposomes
									rotarod activity							nanoparticles
									rotarod tests							nanospheres
									rotary performance tests							nanotherapeutics
									rotation tests							nanotechnology
									safety							Naproxen
									safety							Nasal Insulin
									SAPS global measures							NC-531
									Scale for the Assessment of Positive Symptoms (SAPS)							ND0612
									scales of activities of daily living (ADL)							near-intrared light
									Short-Form (SF)-36							Nefiracetam
									small fast movements							Neflamapimod
									somnolence							Nelonicline
									somnolence							Nelotanserin
									SPECT							NeoTrofin
									speech deficits							Neramexane
									sucrose preference test							neurostimulation
									sucrose consumption							neurotrophic factor
									swallow							neurotrophins
									swimming time							neurturin
									symptom impact on daily activities							NGX267
									symptoms							NIC5-15
									symptoms							Nicotinamide
									tests of forelimb use and akinesia							Nicotine Patch
									therapeutic effect							Nilotinib
									tolerability							Nilvadipine
									tolerability							Nimodipine
									tolerated							NPT088
									tolerated							NPT200-11
									total levodopa equivalent dose							NRTN
									total transit times							NS2330
									treatment regimens and doses							Octagam
									tremor							Omega 3 fatty acid
									trials							ORM-12741
									troublesome dyskinesia							Pal1-15 acetate salt
									Unified Parkinson's Disease Rating Scale (UPDRS)							passive immunotherapy
									Unified PD Rating Scale motor							PBT2
									Unified Parkinson's Disease Rating Scale "off" state							PF-05212377
									Unified Parkinson Disease Rating Scale (UPDRS)							PF-05236806
									Unified Parkinson's Disease Rating Scale (UPDRS) motor scores							PF-05251749
									Unified Parkinson's Disease Rating Scale							PF-06648671
									Unified Parkinson's Disease Rating Score (UPDRS							PF-06751979
									Unified PD Rating Scale (UPDRS)							PF-06852231
									UPDRS							Pharmassure Memorall capsule
									UPDRS ADL + motor scores							Phenserine
									UPDRS subscale II							Photobiomodulation
									UPDRS-activities of daily living (ADL)							physiotherapy
									vocal signal							Physostigmine Salicylate
									walk and gait speed							Pimavanserin
									wearing off							Pinitol
									wearing-off fluctuations							Pioglitazone
									wheel running							Piromelatine
									working memory							Ponezumab
									"off" time							PQ912
									"on-time"							Prazosin
									(UPDRS)							Prednisone
									6-min walk test							Propentofylline
									7-point scale rating subjective discomfort							ProSavin
									abdominal pain							PRX-03140
									abnormal involuntary movements							PRX002
									abnormal involuntary movement							PXT864
									Abnormal Involuntary Movement Scale							Qian ceng ta
									abnormal involuntary movements							Rember TM
									abnormal involuntary movements							restraint stress
									abnormal involuntary movements (AIMs)							Resveratrol
									accelerating rotarod							RG3487
									acceptability							RG7129
									activities of daily living							RG7345
									Activities of Daily Living							Rilapladib
									activities of daily living subscales							Riluzole
									activity							Rivastigmine
									activity							RO 7105705
									activity level							Rofecoxib
									adherence to daily walking							Rosiglitazone
									adjunctive levodopa dose							RQ-10
									adjusted stepping							S 38093
									ADL							S-Equol
									ADL rating							S47445
									adverse event							Sabeluzole
									adverse effects							SAR110894D
									adverse events							SAR228810
									adverse drug reactions							Saracatinib
									adverse event							SB 202026
									adverse event							Semagacestat
									adverse event (AE)							Sembragiline
									adverse event (AE)							SGS-742
									adverse events							Simvastatin
									adverse events							slv308
									adverse events (AEs)							Solanezumab
									affecting antiparkinsonian action							Souvenaid
									agitation							Spinal cord stimulation
									AIM							ST101
									AIMs							strength training
									akinesia							stressor
									ambulatory locomotor activity							Sunphenon EGCg
									amphetamine-induced rotation behaviour							Suritozole
									amphetamine-induced turning behavior							SUVN-502
									anhedonia							SUVN-G3031
									anhedonic-like behavior							SYN-120
									antidepressant activity							T3D-959
									antidyskinetic							Tacrine
									antidyskinetic							Tau aggregation inhibitor
									antidyskinetic efficacy							Telmisartan
									antidyskinetic therapies							Thalidomide
									antidyskinetic effect							thermal-tactile stimulation
									antidyskinetic effects							Tideglusib
									antidyskinetic effects							TPI 287
									antidyskinetic efficacy							training
									anti-Parkinson efficacy							Tramiprosate
									anti-Parkinson effects							trans-3,4',5-trihydroxystilbene
									antiparkinsonian							transcranial direct current stimulation
									anti-parkinsonian							Transcranial magnetic stimulation
									anti-parkinsonian activity							transplant
									anti-parkinsonian action							transplantation
									antiparkinsonian actions of L-dopa.							transplanted
									Antiparkinsonian activity							transplants
									antiparkinsonian benefit (ON-time)							traumatic brain injury
									antiparkinsonian benefit (ON-time)							Tropicamide
									antiparkinsonian benefits							UB 311
									anti-parkinsonian benefits							UCB0107
									antiparkinsonian effect							UWA-122
									antiparkinsonian effect of l-DOPA							Valproate
									Antiparkinsonian effects							Vanutide cridificar
									anti-parkinsonian effects							Varenicline
									antiparkinsonian properties							Verubecestat
									antiparkinsonian response to l-DOPA							Vitamin E
									anti-Parkinson's effects							Vivimind
									antipsychotic benefit							VY-AADC
									apomorphine-caused rotation							Xaliproden
									apomorphine-induced rotational behavior							XanamemTM
									apomorphine-induced turning							xenografts
									apomorphine-induced circling behaviour							XP21279
									apomorphine-induced climbing							ZT-1
									apomorphine-induced rotational behavior
									apomorphine-induced rotational behavior (circling)
									application site reactions (ASRs)
									ASRs
									asthenia
									attrition rates
									axial functions
									axial turning
									balance
									Beck Depression Inventory
									behavior
									behavior
									Behavioral
									behavioral
									behavioral
									behavioral response
									behavioral scores
									behavioral deficits
									behavioral functioning
									behavioral activity
									behavioral changes
									behavioral deficits
									Behavioral Deficits
									behavioral detection
									behavioral effects
									behavioral impairment
									behavioral impairment
									behavioral impairments
									behavioral improvement
									behavioral measures
									Behavioral measures
									behavioral measures of motor parkinsonism
									behavioral parameters
									behavioral performance
									behavioral rating scales
									behavioral recovery
									behavioral response
									behavioral task
									Behavioral test
									behavioral tests
									behaviors
									behavioural
									behavioural effects
									behavioural test scores
									behavioural tests
									behaviours
									beneficial effect
									Berg Balance Scale
									biochemical analyses
									biochemical and electrophysiological data
									blinded video assessment
									blink abnormalities
									blink hyperexcitability
									blink rate
									blood levels
									body temperature
									body weight
									body weight
									body weight reduction
									bradykinesia
									Bradykinesia
									Brief Psychiatric Rating Scale
									catalepsy
									catalepsy test
									cause sedation
									change in total UPDRS score (Parts I-III)
									chorea
									choreic LID
									choreiform and dystonic dyskinesia
									circling
									clinical benefit
									Clinical Global Impression-Improvement (CGI-I)
									clinical amelioration
									clinical application
									clinical benefit
									clinical deterioration
									clinical effects
									clinical efficacy
									clinical global impression scale
									Clinical Global Impressions Scale
									Clinical Global Impression
									Clinical Global Impression of Change (P-CGI-C).
									Clinical Global Impression-Improvement scale
									clinical improvement
									clinical parameters
									clinical rating scale
									clinically relevant improvements
									clinically relevant parameters
									clinically relevant PD symptoms
									clinically useful
									cognition
									Cognitive
									cognitive and motor domains
									cognitive behavior deficits
									cognitive deficiency
									cognitive deficits
									cognitive function
									cognitive performance
									cognitive tests
									cognitive-enhancing
									complex motor skills of hand-eye coordination for controlled movements
									Compliance
									complication of device insertion
									computerized fine motor skills task
									confusional state
									constipation
									constipation
									contralateral forelimb use
									contralateral rotations
									contralateral rotations
									coordination
									CSF samples
									cylinder test
									daily off-time
									daily levodopa dose
									daily OFF time
									daytime sleepiness
									decreased blood pressure
									deficit of motor function
									deficits
									delusions
									dementia phenotypes
									depression
									depressive-like behavior
									depressive-like behaviors
									deterioration
									detrimental effects
									development of a disability
									diary data
									died
									disability
									disability
									disability requiring dopaminergic therapy
									disease state assessment by the patient
									disease development
									disease progression
									disease-modifying effect
									dizziness
									dizziness
									dizziness/lightheadedness
									dizziness/lightheadedness score (OHQ item 1)
									dopamine dysregulation syndrome (DDS).
									dopaminergic response
									dose increase of dopaminergic therapy
									dose-response relationship
									duration and quality of ON-time
									duration of ON-time
									dysarthria
									dysfunction scores
									dyskinesia
									dyskinesia
									dyskinesia ratings
									dyskinesia scores
									dyskinesia.
									dyskinesia-like behavior
									dyskinesia-like effects
									dyskinesias
									dyskinetic
									dyskinetic
									dyskinetic behavior
									dyskinetic effects
									dysphagia
									dystonia
									dystonic LID
									ECG recordings.
									effective
									effects of levodopa
									efficacious
									efficacy
									efficacy
									efficacy
									efficacy
									efficary
									electrocardiogram
									electrocardiogram parameters
									electroencephalographic monitoring
									elevated body swing
									employed
									Epworth Sleepiness Scale
									EQ-5D
									European Quality of Life five-dimension questionnaire
									existing therapies
									experiences of daily living
									exploratory activity
									exploratory activity
									extent of rotigotine exposure
									f behavioral tests
									fall
									fall-related injuries
									falls
									Falls Efficacy Scale
									fatigue
									feeding behavior
									fitness benefits
									flanker task scores
									flat body posture
									for adverse events
									forced expiratory volume
									forced swim
									forced swim test
									forced swim test
									forelimb impairments
									forelimb use
									forepaw stepping adjustment test
									freezing of gait
									function
									functional
									functional capacity
									functional decline
									Functional effects
									functional motor deficits
									further investigation
									gait
									gait analysis
									gait impairments
									gait speed
									gastrointestinal effects
									general health evaluations
									global function
									global parkinsonian score
									global quality of sleep
									grip strength
									HADS scores
									hallucination
									hallucinations
									hallucinations
									hand dexterity
									hand-eye coordination
									hand-eye coordination
									hand-eye coordination
									hand-eye coordination capabilities
									headache
									headache
									health measures
									heart rate
									heart rate reserve
									Hoehn & Yahr
									Hoehn and Yahr stage 3-4
									home-cage activity
									Hospital Anxiety and Depression Scale (HADS)
									Hospital Anxiety Depression Scale
									hot-plate tests
									hours per day spent in the off-state
									hours/day spent in OFF and ON states
									HY stage
									hyperactivity
									hyperactivity
									hyperalgesia
									hyperlocomotion
									hypersensitivity reaction
									hypolocomotive effects
									hypotension
									immobility
									improvements
									impulse control disorders (ICD)
									in amphetamine-induced rotations
									in mobility
									initiate levodopa
									insomnia
									investigator- and patient-rated global impressions
									involuntary movements
									involuntary movements
									ipsilateral rotations
									jumping activity
									jumping behavior
									kinematic analyses of peak upper extremity velocity
									Kurlan scale
									l-3,4-dihydroxyphenylalanine (l-3,4-dihydroxyphenylalanine-DOPA)-induced dyskinesia (LID)
									L-3,4-dihydroxyphenylalanine (L-DOPA)-induced dyskinesia
									L-DOPA anti-parkinsonian action
									L-DOPA anti-parkinsonian efficacy
									l-DOPA from inducing dyskinesia
									L-DOPA-induced
									l-DOPA-induced dyskinesia
									L-DOPA-induced dyskinesia
									L-DOPA-induced dyskinesia (LID)
									L-dopa-induced dyskinesia (LID)
									L-DOPA-induced dyskinesias
									l-DOPA-induced dyskinesias (LID)
									L-DOPA-induced dyskinesias (LIDs)
									L-DOPA-induced side-effects
									learning
									learning deficit
									levodopa
									levodopa use
									levodopa-induced dyskinesia
									levodopa-induced dyskinesia (LID)
									levodopa-induced dyskinesias
									levodopa-sparing
									levodopa-sparing
									LID
									LID
									LID scores
									LIDs
									lightheadedness
									locomotion
									locomotor ability
									locomotor activity
									locomotor dysfunction
									locomotor activity
									locomotor activity
									locomotor deficits
									long-term behavioral effects
									malaise
									Mattis Dementia Rating scale
									maximum oxygen consumption
									MDS-UPDRS
									MDS-UPDRS part 3 motor subscale
									mean standing systolic blood-pressure change
									Mean UPDRS II+III total scores
									Median pharyngeal delay time
									median pharyngeal transit time
									memory
									memory
									memory function
									mini mental test examination
									MMSE
									modified Freezing of Gait Questionnaire
									Morris water maze test
									motor deficits
									motor disability
									motor dysfunctions
									motor fluctuations
									motor function
									motor function
									motor impairment
									motor sub-score
									motor activity
									motor and activities of daily living
									motor and cognitive deficits
									motor and cognitive measures
									motor and non-motor deficits
									motor and non-motor functions
									motor and non-motor measures
									motor behavior
									Motor Behavior
									Motor behavior test
									motor behaviors
									motor behaviour
									motor benefit
									Motor changes
									motor complications
									motor control
									motor coordination
									motor coordination
									motor deficit
									motor deficit
									motor deficits
									motor deficits
									motor disability
									motor disability
									motor disability.
									Motor Dysfunction
									Motor Dysfunction
									motor effect
									motor effects
									motor fluctuations
									motor function
									motor function
									motor function deficits
									motor function tests
									motor functioning
									motor functions
									motor impairment
									motor impairments
									motor improvement
									motor performance
									motor performance.
									motor rating scales
									motor response
									motor responses
									motor score
									motor score
									motor scores
									motor signs
									motor state diaries
									motor subscore
									motor subscore of the Unified Parkinson's Disease Rating Scale (UPDRS)
									motor symptoms
									motor symptoms
									motor tests
									motor tests
									motor UPDRS scores
									motoric
									Movement Disorders Society Unified Parkinson's Disease Rating Scale (MDS-UPDRS)
									Movement abnormalities
									movement balance
									movement-related behavior
									movements
									MPTP-induced motor deficits
									muscle rigidity
									muscle strength test
									muscle tone during REM and non-REM sleep episodes
									narrow beam task
									nausea
									Nausea
									nausea and dizziness
									Neither of the two compounds modified the development of dyskinetic behaviours
									Neurobehavioral
									neurological functions
									neuropsychiatric
									neuropsychiatric-like behaviours
									neuropsychological testing
									nocturnal symptoms
									non-dyskinetic
									non-dyskinetic
									non-motor behavior
									nonmotor complications
									non-motor symptoms
									nonmotor tests
									non-motor tests
									normalization of gait
									novelty-induced locomotor activity
									number of awakenings
									object recognition test
									of motor behavior
									off periods
									'off' episodes
									OFF time
									Off time duration
									off-medication UPDRS motor scores
									off-time as a percentage of waking hours
									OHQ symptom subscore
									olfaction
									olfactory discrimination
									on "period"
									On time
									ON' time
									on-medication dyskinesias
									on-off phenomena
									onset of disability
									ON-time
									open field
									open field test
									open field test
									optimal dose
									oral clearance
									oral tremor
									Oral Tremor
									orthostatic hypotension
									Orthostatic Hypotension Questionnaire (OHQ) composite score
									PANSS
									parkinsonian symptoms
									parkinsonian disability
									parkinsonian disability
									parkinsonian effects
									parkinsonian effects
									parkinsonian motor ratings
									parkinsonian motor symptoms
									parkinsonian scores
									Parkinsonian signs
									parkinsonian symptoms
									Parkinsonism
									parkinsonism
									Parkinson's disease psychosis
									Parkinson's Disease Questionnaire
									Parkinson's disease score
									Parkinson's disease-adapted scale for assessment of positive symptoms (SAPS-PD)
									Parkinson's motor severity assessments by a clinician
									Parkinson's-related behaviors
									Passive avoidance task
									patient diaries
									patient diary
									patient-reported falls
									patients' balance
									PD disability
									PD motor symptoms
									PD symptoms
									PD symptoms
									PDQ-39
									PDQ-39 subscales
									PDQ-39 subscales of mobility
									PDQ-39 subscores
									peripheral edema
									pharmacokinetic analyses
									pharmacokinetics
									pharyngeal delay times
									pharyngeal swallow
									physiological results
									plasma concentrations
									plasma apomorphine levels
									plasma concentrations
									Plasma levels
									Pole and traction tests
									Pole test
									positive and negative syndrome scale
									positron emission tomography (PET) imaging with [(18)F]fluoro-L-m-tyrosine tracer
									positron emission computerized tomography
									positron emission tomography
									Positron emission tomography (PET)
									positron emission tomography imaging
									postural instability
									posture
									Posturographic measures
									primary outcome
									procedural pain
									prolong cardiac repolarization
									psychological outlook
									psychosis
									psychosis-like behaviours
									psychosis-like behaviours
									psychosis-like-behaviors
									psychotic disorder
									Psychotic symptoms
									QoL
									QTc interval (delta delta QTc (ddQTc))
									quality of life
									Quality of life
									quality of life
									quality of life-visual analog scale (QoL-VAS)
									quality-of-life measures
									rapid eye movement behavioral disorder (RBD)
									rates of admission to hospital
									Reaction Time (RT).
									reaction times
									reduction in off time
									reduction of L-dopa
									reductions in antiparkinsonian medications
									REM sleep
									requiring dopaminergic treatment
									response to levodopa
									response to levodopa.
									Retention rate
									rigidity
									Rota rod
									rotarod
									rotarod
									rotarod
									Rotarod performance
									rotarod test
									rotational behavior
									Rotational assessments
									rotational behavior
									rotational behavior test
									Rush Dyskinesia Rating Scale
									safe
									safe
									safe
									safe and well tolerated
									Safety
									Safety
									safety and tolerability
									safety and tolerability
									safety and tolerability
									Safety assessments
									Safety concerns
									safety evaluations
									safety, tolerability, and efficacy
									satisfaction
									Schwab and England (SE) ADL scale.
									sedation
									self-scoring diaries
									sensorimotor coordination
									serious events
									serious injuries
									severe feeding deficit
									shuttle box apparatus
									side effects
									Simpson-Angus Scale
									Single-photon emission computed tomography
									sleep alterations
									sleep architecture
									sleep disorders
									sleep efficiency
									sleep episodes during daytime
									sleep fragmentation
									sleep parameters
									sleep quality
									sleepiness
									sleepiness
									slow-wave sleep
									social interaction test
									social recognition memory
									somnolence
									Spatial cognition task
									spatial learning
									spontaneous locomotion
									standard clinical rating scale; Unified Parkinson's Disease Rating Scale; UPDRS
									standing a long time
									standing systolic blood pressure (BP)
									startle response
									stereotypy
									stigma and communication
									sucrose preference test
									supine systolic BP
									survival rate
									swallowing
									swim activity
									swim test
									swimming speed
									symptom
									symptom severity
									symptom amelioration
									symptom-impact subscore
									symptoms
									symptoms
									systolic blood pressure
									tail-flick
									TBZ-induced oral tremor
									Test battery for Attention Performances (TAP)
									the safety
									therapeutic effect of l-dopa
									therapeutic effects of L-DOPA
									therapeutic efficacy
									therapeutic response of L-DOPA
									time spent in rapid eye movement (REM) sleep
									time to levodopa
									Time Up and Go
									Timed Up and Go
									TJMs
									T-maze test
									tolerability
									Tolerability
									tolerated
									tolerated
									total distance travelled
									total ON-time
									total transit time
									toxicity
									treadmill
									treatment
									treatment
									tremor
									tremulous jaw movements
									trial
									troublesome dyskinesia
									turning ability
									turning behavior
									turning behaviour
									ultrasonic vocalizations
									ultrasonic vocalizations
									Unified Parkinson's Disease Rating Scale
									unified Parkinson's disease rating scale
									Unified Parkinson Disease Rating Scale (UPDRS) total score
									Unified Parkinson Disease Rating Scale
									Unified Parkinson Disease Rating Scale
									Unified Parkinson's Disease Rating Scale (UPDRS)
									Unified Parkinson's Disease Rating Scale
									unified Parkinson's disease rating scale (UPDRS)
									Unified Parkinson's Disease Rating Scale (UPDRS) motor scores
									Unified Parkinson's Disease Rating Scale (UPDRS) scores.
									Unified Parkinson's Disease Rating Scale (UPDRS)
									Unified Parkinson's Disease Rating Scale (UPDRS) scores
									Unified Parkinson's Disease Rating Scale
									Unified Parkinson's Disease Rating Scale
									Unified Parkinson's Disease Rating Scale (UPDRS)
									unified Parkinson's disease rating scale (UPDRS)
									Unified Parkinson's Disease Rating Scale (UPDRS)
									Unified Parkinson's Disease Rating Scale (UPDRS)
									Unified Parkinson's Disease Rating Scale (UPDRS) II+III total score
									Unified Parkinson's Disease Rating Scale (UPDRS) part III
									Unified Parkinson's Disease Rating Scale (UPDRS) part III (Motor Examination)
									Unified Parkinson's Disease Rating Scale (UPDRS) score
									Unified Parkinson's Disease Rating Scale (UPDRS) total scores
									Unified Parkinson's Disease Rating Scale sections I and III scores
									Unified PD Rating Scale (UPDRS)
									UPDRS
									UPDRS
									UPDRS based PD scale
									UPDRS motor score
									UPDRS motor scores
									UPDRS off-state motor score
									UPDRS Part I psychosis-relevant
									UPDRS score
									UPDRS scores
									UPDRS scores
									UPDRS subscale
									UPDRS total score
									UPDRS; subscale III
									UPDRS-Motor score
									utterance
									validated nonhuman primate rating scale
									variability in levodopa concentrations
									vigilance
									vital signs
									vital signs
									vocalizations
									volume of distribution
									vomiting
									waking
									walking test
									water maze performance
									wearing-off
									wearing-off symptoms
									weight decrease
									weight loss
									well tolerated
									well tolerated
									well tolerated
									well-tolerated
									wire suspension
									yawning

## Sheet: Primary vs secondary 
PMID	PUB_YEAR	TITLE	PUB type	Primary/Secondary data type
16950600	2008	Fundamental frequency change during offset and onset of voicing in individuals with Parkinson disease.	Journal Article	1
17280862	2008	Detection of tremor bursts by a running second order moment function and analysis using interburst histograms.	Journal Article	1
17368837	2008	Effects of bilateral subthalamic nucleus stimulation and medication on parkinsonian speech impairment.	Journal Article	1
17433753	2008	A founding LRRK2 haplotype shared by Tunisian, US, European and Middle Eastern families with Parkinson's disease.	Journal Article	1
17451452	2008	Risk and protective haplotypes of the alpha-synuclein gene associated with Parkinson's disease differentially affect cognitive sequence learning.	Journal Article	1
17481936	2008	Signal changes of superior cerebellar peduncle on fluid-attenuated inversion recovery in progressive supranuclear palsy.	Journal Article	1
17551793	2008	Effects of bolus consistency on timing and safety of swallow in patients with Parkinson's disease.	Journal Article	1
17557796	2008	Occurrence and clinical correlates of REM sleep behaviour disorder in patients with Parkinson's disease over time.	Journal Article	1
17604630	2008	Concurrent validity of accelerometry to measure gait in Parkinsons Disease.	Journal Article	1
17616476	2008	Social support plays a role in depression in Parkinson's disease: a cross-section study in a Chinese cohort.	Journal Article	1
17702627	2008	Natural killer cells of Parkinson's disease patients are set up for activation: a possible role for innate immunity in the pathogenesis of this disease.	Journal Article	1
17702628	2008	Predictors of impulsivity and reward seeking behavior with dopamine agonists.	Journal Article	1
17702629	2008	Characteristics of depression in Parkinson's disease: evaluating with Zung's Self-Rating Depression Scale.	Journal Article	1
17706853	2008	Subchronic intoxication with chlorfenvinphos, an organophosphate insecticide, affects rat brain antioxidative enzymes and glutathione level.	Journal Article	1
17719828	2008	Anxiety and depression: main determinants of health-related quality of life in Brazilian patients with Parkinson's disease.	Journal Article	1
17761724	2008	Different odor tests contribute differently to the evaluation of olfactory loss.	Journal Article	1
17766179	2008	Sleep quality in a family with hereditary parkinsonism (PARK6).	Journal Article	1
17803225	2008	Peptide hormone exendin-4 stimulates subventricular zone neurogenesis in the adult rodent brain and induces recovery in an animal model of Parkinson's disease.	Journal Article	1
17822940	2008	Long-term outcome of 50 consecutive Parkinson's disease patients treated with subthalamic deep brain stimulation.	Journal Article	1
17825599	2008	Subthalamic stimulation improves levodopa responsive symptoms in a case of progressive supranuclear palsy.	Journal Article	1
17848208	2008	Sensory (nociceptive) stimulation evokes Fos expression in the subthalamus of hemiparkinsonian rats.	Journal Article	1
17852325	2008	Work and recreational changes among people with neurological illness and their caregivers.	Journal Article	1
17852616	2008	Procedural learning eliminates specific slowing down of response selection in patients with idiopathic Parkinson syndrome.	Journal Article	1
17855148	2008	Scintigraphic analysis of the parotid glands in patients with sialorrhea and Parkinson's disease.	Journal Article	1
17868972	2008	Incentive motivation is associated with striatal dopamine asymmetry.	Journal Article	1
17872984	2008	Using the presence of visual hallucinations to differentiate Parkinson's disease from atypical parkinsonism.	Journal Article	1
17884684	2008	Salvianolic acid B, an antioxidant from Salvia miltiorrhiza, prevents 6-hydroxydopamine induced apoptosis in SH-SY5Y cells.	Journal Article	1
17888714	2008	Visual field analysis in patients with Parkinson's disease.	Journal Article	1
17889589	2008	Validation of the Unified Parkinson's Disease Rating Scale (UPDRS) section I as a screening and diagnostic instrument for apathy in patients with Parkinson's disease.	Journal Article	1
17896793	2008	Dopamine receptor agonists reverse behavioral abnormalities of alpha-synuclein transgenic mouse, a new model of Parkinson's disease.	Journal Article	1
17900981	2008	Homocysteine in restless legs syndrome.	Journal Article	1
17904763	2008	Hereditary hemochromatosis should be considered a conformational disorder.	Journal Article	1
17910993	2008	Mechanical stress and formation of protein aggregates in neurodegenerative disorders.	Journal Article	1
17916366	2008	Attitude of outpatients with neuromuscular diseases in Japan to pain and use of analgesics.	Journal Article	1
17917452	2008	Association study of human MTH1 Ile45Thr polymorphism with sporadic Parkinson's disease.	Journal Article	1
17917458	2008	Cognitive dysfunctions in mild Parkinson's disease dementia: comparison with patients having mild Alzheimer's disease and normal controls.	Journal Article	1
17918232	2008	Alpha-synuclein promoter haplotypes and dementia in Parkinson's disease.	Journal Article	1
17918239	2008	The functional polymorphism of the hemoglobin-binding protein haptoglobin influences susceptibility to idiopathic Parkinson's disease.	Journal Article	1
17919745	2008	Phenotypic segregation of aphakia and Pitx3-null mutants reveals that Pitx3 deficiency increases consolidation of specific movement components.	Journal Article	1
17922890	2008	Executive dysfunction in non-demented Parkinson's disease patients with hallucinations.	Journal Article	1
17928062	2008	Detecting causality between different frequencies.	Journal Article	1
17936647	2008	Neuroprotective effects of (-)-epigallocatechin-3-gallate (EGCG) on paraquat-induced apoptosis in PC12 cells.	Journal Article	1
17942122	2008	Case-control study of restless legs syndrome and quality of sleep in Parkinson's disease.	Journal Article	1
17949714	2008	A regulatory perspective on the development of gene therapy for Parkinson's disease.	Journal Article	1
17960810	2008	Parkinson's disease and aging: same or different process?	Journal Article	1
17962989	2008	Correlation between retinal morphological and functional findings and clinical severity in Parkinson's disease.	Journal Article	1
17967525	2008	Effect of subcutaneous apomorphine on tremor in idiopathic Parkinson's disease.	Journal Article	1
17971075	2008	LRRK2 is a component of granular alpha-synuclein pathology in the brainstem of Parkinson's disease.	Journal Article	1
17976864	2008	Investigations concerning the COX/5-LOX inhibiting and hydroxyl radical scavenging potencies of novel 4,5-diaryl isoselenazoles.	Journal Article	1
17985233	2008	Inhibition of vesicular monoamine transporter-2 activity in alpha-synuclein stably transfected SH-SY5Y cells.	Journal Article	1
17987653	2008	Rapid switch from oral antiparkinsonian combination drug therapy to duodenal levodopa infusion.	Journal Article	1
17988926	2008	Frailty in Parkinson's disease and its clinical implications.	Journal Article	1
17991785	2008	MR imaging index for differentiation of progressive supranuclear palsy from Parkinson disease and the Parkinson variant of multiple system atrophy.	Journal Article	1
17992685	2008	Systemic proteasomal inhibitor exposure enhances dopamine turnover and decreases dopamine levels but does not affect MPTP-induced striatal dopamine depletion in mice.	Journal Article	1
17999181	2008	Increased dopaminergic neuron sensitivity to 1-methyl-4-phenyl-1,2,3,6-tetrahydropyridine (MPTP) in transgenic mice expressing mutant A53T alpha-synuclein.	Journal Article	1
18021296	2008	Assessment of the direct and indirect effects of MPP+ and dopamine on the human proteasome: implications for Parkinson's disease aetiology.	Journal Article	1
18023069	2008	Visual hallucinations and symptoms of REM sleep behavior disorder in Parkinsonian tauopathies.	Journal Article	1
18023378	2008	Pharmacophore design and database searching for selective monoamine neurotransmitter transporter ligands.	Journal Article	1
18023526	2008	Pallidal surgery for the treatment of primary generalized dystonia: long-term follow-up.	Journal Article	1
18023964	2008	Silent aspiration in Parkinson's disease patients with diurnal sialorrhea.	Journal Article	1
18024027	2008	Auditory based neuropsychology in neurosurgery.	Journal Article	1
18029199	2008	Imaging human supraspinal locomotor centers in brainstem and cerebellum.	Journal Article	1
18030452	2008	Strength and isometric torque control in individuals with Parkinson's disease.	Journal Article	1
18031561	2008	Voice abnormalities and their relation with motor dysfunction in Parkinson's disease.	Journal Article	1
18031932	2008	Cytoplasmic localization and proteasomal degradation of N-terminally cleaved form of PINK1.	Journal Article	1
18031942	2008	Non-serotonin anti-depressant actions: direct ion channel modulation by SSRIs and the concept of single agent poly-pharmacy.	Journal Article	1
18035558	2008	[11C]PIB binding in Parkinson's disease dementia.	Journal Article	1
18039891	2008	Anticipatory postural adjustments associated with arm movement in Parkinson's disease: a biomechanical analysis.	Journal Article	1
18042241	2008	The frequency and nature of sleep disorders in a community-based population of patients with Parkinson's disease.	Journal Article	1
18042244	2008	Cerebral activity modulation by extradural motor cortex stimulation in Parkinson's disease: a perfusion SPECT study.	Journal Article	1
18044696	2008	Anger in Parkinson's disease: a case-control study.	Journal Article	1
18044704	2008	The video images of sleep attacks in Parkinson's disease.	Journal Article	1
18044726	2008	Discordance between measured postural instability and absence of clinical symptoms in Parkinson's disease patients in the early stages of the disease.	Journal Article	1
18044727	2008	Survival in multiple system atrophy.	Journal Article	1
18055115	2008	Unilateral lesion of the subthalamic nucleus transiently provokes bilateral subacute glial cell proliferation in the adult rat substantia nigra.	Journal Article	1
18061619	2008	Oxidative-stress-induced apoptosis in PBLs of two patients with Parkinson disease secondary to alpha-synuclein mutation.	Journal Article	1
18065255	2008	Sub-acute delayed failure of subthalamic DBS in Parkinson's disease: the role of micro-lesion effect.	Journal Article	1
18067184	2008	Brain parenchyma sonography and 123I-FP-CIT SPECT in Parkinson's disease and essential tremor.	Journal Article	1
18067187	2008	The relationship between impulsivity and impulse control disorders in Parkinson's disease.	Journal Article	1
18067193	2008	Freezing of gait and executive functions in patients with Parkinson's disease.	Journal Article	1
18072817	2008	Spotlight on rasagiline in Parkinson's disease.	Journal Article	1
17125886	2008	Arrestins and two receptor kinases are upregulated in Parkinson's disease with dementia.	Journal Article | Research Support, N.I.H., Extramural | Research Support, Non-U.S. Gov't	1
17157417	2008	Fronto-striatal deficit in Parkinson's disease during semantic event sequencing.	Journal Article | Research Support, N.I.H., Extramural | Research Support, Non-U.S. Gov't	1
17275140	2008	Mutant alpha-synuclein exacerbates age-related decrease of neurogenesis.	Journal Article | Research Support, N.I.H., Extramural | Research Support, Non-U.S. Gov't	1
17787016	2008	Progressive degeneration of dopamine neurons in 6-hydroxydopamine rat model of Parkinson's disease does not involve activation of caspase-9 and caspase-3.	Journal Article | Research Support, N.I.H., Extramural | Research Support, Non-U.S. Gov't	1
17828600	2008	Interval timing and Parkinson's disease: heterogeneity in temporal performance.	Journal Article | Research Support, N.I.H., Extramural | Research Support, Non-U.S. Gov't	1
17868150	2008	Inhibition of proteoglycan synthesis affects neuronal outgrowth and astrocytic migration in organotypic cultures of fetal ventral mesencephalon.	Journal Article | Research Support, N.I.H., Extramural | Research Support, Non-U.S. Gov't	1
17870651	2008	Subthalamic nucleus neuronal activity in Parkinson's disease and epilepsy subjects.	Journal Article | Research Support, N.I.H., Extramural | Research Support, Non-U.S. Gov't	1
17920901	2008	Influence of cell preparation and target location on the behavioral recovery after striatal transplantation of fetal dopaminergic neurons in a primate model of Parkinson's disease.	Journal Article | Research Support, N.I.H., Extramural | Research Support, Non-U.S. Gov't	1
17965867	2008	Aggregation of alpha-synuclein by DOPAL, the monoamine oxidase metabolite of dopamine.	Journal Article | Research Support, N.I.H., Extramural | Research Support, Non-U.S. Gov't	1
17985144	2008	Reduced striatal tyrosine hydroxylase in incidental Lewy body disease.	Journal Article | Research Support, N.I.H., Extramural | Research Support, Non-U.S. Gov't	1
17987644	2008	Deep brain stimulation for Parkinson's disease: prevalence of adverse events and need for standardized reporting.	Journal Article | Research Support, N.I.H., Extramural | Research Support, Non-U.S. Gov't	1
17999431	2008	Population-based case-control study of cigarette smoking and essential tremor.	Journal Article | Research Support, N.I.H., Extramural | Research Support, Non-U.S. Gov't	1
18003639	2008	Pink1 Parkinson mutations, the Cdc37/Hsp90 chaperones and Parkin all influence the maturation or subcellular distribution of Pink1.	Journal Article | Research Support, N.I.H., Extramural | Research Support, Non-U.S. Gov't	1
18039462	2008	Dopamine differentially induces aggregation of A53T mutant and wild type alpha-synuclein: insights into the protein chemistry of Parkinson's disease.	Journal Article | Research Support, N.I.H., Extramural | Research Support, Non-U.S. Gov't	1
18053026	2008	The dorsal motor nucleus of the vagus is not an obligatory trigger site of Parkinson's disease: a critical analysis of alpha-synuclein staging.	Journal Article | Research Support, N.I.H., Extramural | Research Support, Non-U.S. Gov't	1
18056701	2008	Paraquat neurotoxicity is mediated by a Bak-dependent mechanism.	Journal Article | Research Support, N.I.H., Extramural | Research Support, Non-U.S. Gov't	1
18061150	2008	Complex I deficiency in Parkinson's disease frontal cortex.	Journal Article | Research Support, N.I.H., Extramural | Research Support, Non-U.S. Gov't	1
18061169	2008	Autologous transplants of Adipose-Derived Adult Stromal (ADAS) cells afford dopaminergic neuroprotection in a model of Parkinson's disease.	Journal Article | Research Support, N.I.H., Extramural | Research Support, Non-U.S. Gov't	1
18061273	2008	Validation of a fiducial-based atlas localization method for deep brain stimulation contacts in the area of the subthalamic nucleus.	Journal Article | Research Support, N.I.H., Extramural | Research Support, Non-U.S. Gov't	1
18063669	2008	Evidence that common variation in NEDD9 is associated with susceptibility to late-onset Alzheimer's and Parkinson's disease.	Journal Article | Research Support, N.I.H., Extramural | Research Support, Non-U.S. Gov't	1
18068301	2008	Mutation analysis of the parkin and PINK1 genes in American Caucasian early-onset Parkinson disease families.	Journal Article | Research Support, N.I.H., Extramural | Research Support, Non-U.S. Gov't	1
18070606	2008	The microtubule-associated protein tau is phosphorylated by Syk.	Journal Article | Research Support, N.I.H., Extramural | Research Support, Non-U.S. Gov't	1
17913561	2008	1H-MRS experiences after bilateral DBS of the STN in Parkinson's disease.	Clinical Trial | Comparative Study | Journal Article	1
17166628	2008	Alpha-synuclein activates stress signaling protein kinases in THP-1 cells and microglia.	Journal Article | Research Support, Non-U.S. Gov't	1
17166629	2008	Early alpha-synuclein lipoxidation in neocortex in Lewy body diseases.	Journal Article | Research Support, Non-U.S. Gov't	1
17288645	2008	Mitochondrial DNA-dependent effects of valproate on mitochondrial calcium levels in transmitochondrial cybrids.	Journal Article | Research Support, Non-U.S. Gov't	1
17353068	2008	Hypersensitivity of aquaporin 4-deficient mice to 1-methyl-4-phenyl-1,2,3,6-tetrahydropyrindine and astrocytic modulation.	Journal Article | Research Support, Non-U.S. Gov't	1
17353071	2008	mGluR5 metabotropic glutamate receptors and dyskinesias in MPTP monkeys.	Journal Article | Research Support, Non-U.S. Gov't	1
17368653	2008	Age and dementia-associated atrophy predominates in the hippocampal head and amygdala in Parkinson's disease.	Journal Article | Research Support, Non-U.S. Gov't	1
17434334	2008	A novel method for study of the aggregation of protein induced by metal ion aluminum(III) using resonance Rayleigh scattering technique.	Journal Article | Research Support, Non-U.S. Gov't	1
17519323	2008	Functional imaging of the cerebral olfactory system in patients with Parkinson's disease.	Journal Article | Research Support, Non-U.S. Gov't	1
17566001	2008	Chronic conditions and the risk of long-term institutionalization among older people.	Journal Article | Research Support, Non-U.S. Gov't	1
17569571	2008	Multi-resolution entropy analysis of gait symmetry in neurological degenerative diseases and amyotrophic lateral sclerosis.	Journal Article | Research Support, Non-U.S. Gov't	1
17594134	2008	Effects of development and dopamine depletion on striatal NMDA receptor-mediated calcium uptake.	Journal Article | Research Support, Non-U.S. Gov't	1
17597235	2008	Prevalence of movement disorders in an elderly nursing home population.	Journal Article | Research Support, Non-U.S. Gov't	1
17602261	2008	A pilot study of respiration and swallowing integration in Parkinson's disease: "on" and "off" levodopa.	Journal Article | Research Support, Non-U.S. Gov't	1
17625105	2008	alpha-Synuclein gene duplication is present in sporadic Parkinson disease.	Journal Article | Research Support, Non-U.S. Gov't	1
17627863	2008	A profile of neuropsychiatric problems and their relationship to quality of life for Parkinson's disease patients without dementia.	Journal Article | Research Support, Non-U.S. Gov't	1
17684496	2008	Conformationally altered p53: a novel Alzheimer's disease marker?	Journal Article | Research Support, Non-U.S. Gov't	1
17703984	2008	Association between Parkinson's disease and glucocerebrosidase mutations in Brazil.	Journal Article | Research Support, Non-U.S. Gov't	1
17706675	2008	Association of visual hallucinations with reduction of MIBG cardiac uptake in Parkinson's disease.	Journal Article | Research Support, Non-U.S. Gov't	1
17706922	2008	L-Dopa treatment abolishes the numerical increase in striatal dopaminergic neurons in parkinsonian monkeys.	Journal Article | Research Support, Non-U.S. Gov't	1
17707678	2008	Screening for cognitive deficits in Parkinson's disease with the Parkinson neuropsychometric dementia assessment (PANDA) instrument.	Journal Article | Research Support, Non-U.S. Gov't	1
17712623	2008	Overexpressed alpha-synuclein regulated the nuclear factor-kappaB signal pathway.	Journal Article | Research Support, Non-U.S. Gov't	1
17766427	2008	Effects of subthalamic deep brain stimulation on dysarthrophonia in Parkinson's disease.	Journal Article | Research Support, Non-U.S. Gov't	1
17768676	2008	Role of lipoamide dehydrogenase and metallothionein on 1-methyl-4-phenyl-1,2,3,6- tetrahydropyridine-induced neurotoxicity.	Journal Article | Research Support, Non-U.S. Gov't	1
17805959	2008	Experimental study on trace marking and oncogenicity of neural stem cells derived from bone marrow.	Journal Article | Research Support, Non-U.S. Gov't	1
17869272	2008	Serum heart-fatty acid binding protein levels in patients with Lewy body disease.	Journal Article | Research Support, Non-U.S. Gov't	1
17875380	2008	Odor identification deficits in frontotemporal dementia: a preliminary study.	Journal Article | Research Support, Non-U.S. Gov't	1
17879087	2008	Neurobehavioral protection by single dose l-deprenyl against MPTP-induced parkinsonism in common marmosets.	Journal Article | Research Support, Non-U.S. Gov't	1
17881884	2008	Modeling parkinsonian circuitry and the DBS electrode. I. Biophysical background and software.	Journal Article | Research Support, Non-U.S. Gov't	1
17882163	2008	DJ-1 protects against neurodegeneration caused by focal cerebral ischemia and reperfusion in rats.	Journal Article | Research Support, Non-U.S. Gov't	1
17884098	2008	Localization of CKII beta subunits in Lewy bodies of Parkinson's disease.	Journal Article | Research Support, Non-U.S. Gov't	1
17890091	2008	Relationships between gait and dynamic balance in early Parkinson's disease.	Journal Article | Research Support, Non-U.S. Gov't	1
17890097	2008	A Nurr1 point mutant, implicated in Parkinson's disease, uncouples ERK1/2-dependent regulation of tyrosine hydroxylase transcription.	Journal Article | Research Support, Non-U.S. Gov't	1
17890136	2008	Clinical and psychosocial factors associated with fatigue in patients with Parkinson's disease.	Journal Article | Research Support, Non-U.S. Gov't	1
17892967	2008	Is drooling secondary to a swallowing disorder in patients with Parkinson's disease?	Journal Article | Research Support, Non-U.S. Gov't	1
17896794	2008	N-propanoylmannosamine interferes with O-GlcNAc modification of the tyrosine 3-monooxygenase and stimulates dopamine secretion.	Journal Article | Research Support, Non-U.S. Gov't	1
17900761	2008	Nitration of soluble proteins in organotypic culture models of Parkinson's disease.	Journal Article | Research Support, Non-U.S. Gov't	1
17906859	2008	Metabolic-dopaminergic mapping of the 6-hydroxydopamine rat model for Parkinson's disease.	Journal Article | Research Support, Non-U.S. Gov't	1
17911182	2008	Effects of subthalamic deep brain stimulation on noun/verb generation and selection from competing alternatives in Parkinson's disease.	Journal Article | Research Support, Non-U.S. Gov't	1
17913302	2008	9-Methyl-beta-carboline up-regulates the appearance of differentiated dopaminergic neurones in primary mesencephalic culture.	Journal Article | Research Support, Non-U.S. Gov't	1
17913560	2008	Impairment of complex upper limb motor function in de novo Parkinson's disease.	Journal Article | Research Support, Non-U.S. Gov't	1
17920944	2008	Bak Foong protects dopaminergic neurons against MPTP-induced neurotoxicity by its anti-apoptotic activity.	Journal Article | Research Support, Non-U.S. Gov't	1
17923380	2008	Dopaminergic neurons are preferentially sensitive to long-term rotenone toxicity in primary cell culture.	Journal Article | Research Support, Non-U.S. Gov't	1
17928014	2008	Planning in Parkinson's disease: a matter of problem structure?	Journal Article | Research Support, Non-U.S. Gov't	1
17929310	2008	Resveratrol and quercetin, two natural polyphenols, reduce apoptotic neuronal cell death induced by neuroinflammation.	Journal Article | Research Support, Non-U.S. Gov't	1
17931671	2008	Supervisory and routine processes in noun and verb generation in nondemented patients with Parkinson's disease.	Journal Article | Research Support, Non-U.S. Gov't	1
17931705	2008	Repeated intranigral MPTP administration: a new protocol of prolonged locomotor impairment mimicking Parkinson's disease.	Journal Article | Research Support, Non-U.S. Gov't	1
17933546	2008	Systemic administration of an mGluR5 antagonist, but not unilateral subthalamic lesion, counteracts l-DOPA-induced dyskinesias in a rodent model of Parkinson's disease.	Journal Article | Research Support, Non-U.S. Gov't	1
17939164	2008	Proteomics of Caenorhabditis elegans over-expressing human alpha-synuclein analyzed by fluorogenic derivatization-liquid chromatography/tandem mass spectrometry: identification of actin and several ribosomal proteins as negative markers at early Parkinson's disease stages.	Journal Article | Research Support, Non-U.S. Gov't	1
17950279	2008	Effects of low-frequency stimulation of the subthalamic nucleus on movement in Parkinson's disease.	Journal Article | Research Support, Non-U.S. Gov't	1
17953511	2008	The impact of specific oxidized amino acids on protein turnover in J774 cells.	Journal Article | Research Support, Non-U.S. Gov't	1
17953993	2008	Deep brain stimulation electrode anchoring using BioGlue((R)), a protective electrode covering, and a titanium microplate.	Journal Article | Research Support, Non-U.S. Gov't	1
17960158	2008	Absence of an intrathecal immune reaction to a helper-dependent adenoviral vector delivered into the cerebrospinal fluid of non-human primates.	Journal Article | Research Support, Non-U.S. Gov't	1
17960797	2008	Nighttime sleep problems and daytime sleepiness in Parkinson's disease.	Journal Article | Research Support, Non-U.S. Gov't	1
17963913	2008	Alteration in the differentiation-related molecular expression in the subventricular zone in a mouse model of Parkinson's disease.	Journal Article | Research Support, Non-U.S. Gov't	1
17973326	2008	Morphometric changes of gray matter in Parkinson's disease with depression: a voxel-based morphometry study.	Journal Article | Research Support, Non-U.S. Gov't	1
17973898	2008	Serotonergic activation after 2-week intrastriatal infusion of L-dopa and slow recovery of circling in rats with unilateral nigral lesions.	Journal Article | Research Support, Non-U.S. Gov't	1
17973981	2008	Therapeutic effects of coenzyme Q10 (CoQ10) and reduced CoQ10 in the MPTP model of Parkinsonism.	Journal Article | Research Support, Non-U.S. Gov't	1
17976734	2008	A more efficient enzyme-linked immunosorbent assay for measurement of alpha-synuclein in cerebrospinal fluid.	Journal Article | Research Support, Non-U.S. Gov't	1
17976735	2008	Classification of neuronal spikes over the reconstructed phase space.	Journal Article | Research Support, Non-U.S. Gov't	1
17976884	2008	Induction of Nrf2-mediated cellular defenses and alteration of phase I activities as mechanisms of chemoprotective effects of coffee in the liver.	Journal Article | Research Support, Non-U.S. Gov't	1
17977053	2008	Activation of the calpain/cdk5/p25 pathway in the girus cinguli in Parkinson's disease.	Journal Article | Research Support, Non-U.S. Gov't	1
17977862	2008	Improved sensory gating of urinary bladder afferents in Parkinson's disease following subthalamic stimulation.	Journal Article | Research Support, Non-U.S. Gov't	1
17978889	2008	Computational studies of the binding modes of A 2A adenosine receptor antagonists.	Journal Article | Research Support, Non-U.S. Gov't	1
17982477	2008	Contribution of the active metabolite M1 to the pharmacological activity of tesofensine in vivo: a pharmacokinetic-pharmacodynamic modelling approach.	Journal Article | Research Support, Non-U.S. Gov't	1
17985251	2008	Nonsynonymous polymorphisms of histamine-metabolising enzymes in patients with Parkinson's disease.	Journal Article | Research Support, Non-U.S. Gov't	1
17987278	2008	Neuronal pentraxin II is highly upregulated in Parkinson's disease and a novel component of Lewy bodies.	Journal Article | Research Support, Non-U.S. Gov't	1
17987649	2008	Factors predicting response to dopaminergic treatment for resting tremor of Parkinson's disease.	Journal Article | Research Support, Non-U.S. Gov't	1
17988925	2008	The effect of cues on gait variability--reducing the attentional cost of walking in people with Parkinson's disease.	Journal Article | Research Support, Non-U.S. Gov't	1
17992687	2008	Normalization of GABAA receptor specific binding in the substantia nigra reticulata and the prevention of L-dopa-induced dyskinesias in MPTP parkinsonian monkeys.	Journal Article | Research Support, Non-U.S. Gov't	1
17994582	2008	Nonmotor symptoms as presenting complaints in Parkinson's disease: a clinicopathological study.	Journal Article | Research Support, Non-U.S. Gov't	1
17995935	2008	Membrane-permeable Bcl-xL prevents MPTP-induced dopaminergic neuronal loss in the substantia nigra.	Journal Article | Research Support, Non-U.S. Gov't	1
17996028	2008	6-Hydroxydopamine activates the mitochondrial apoptosis pathway through p38 MAPK-mediated, p53-independent activation of Bax and PUMA.	Journal Article | Research Support, Non-U.S. Gov't	1
17996721	2008	Dopamine modulates mitochondrial function in viable SH-SY5Y cells possibly via its interaction with complex I: relevance to dopamine pathology in schizophrenia.	Journal Article | Research Support, Non-U.S. Gov't	1
17997101	2008	l-DOPA dosage is critically involved in dyskinesia via loss of synaptic depotentiation.	Journal Article | Research Support, Non-U.S. Gov't	1
17999432	2008	Mirror movements in patients with Parkinson's disease.	Journal Article | Research Support, Non-U.S. Gov't	1
17999435	2008	The G2019S LRRK2 mutation in Brazilian patients with Parkinson's disease: phenotype in monozygotic twins.	Journal Article | Research Support, Non-U.S. Gov't	1
18000672	2008	alpha-Synuclein pathology in the neostriatum in Parkinson's disease.	Journal Article | Research Support, Non-U.S. Gov't	1
18000814	2008	Memantine agonist action at dopamine D2High receptors.	Journal Article | Research Support, Non-U.S. Gov't	1
18001807	2008	Basal ganglia group II metabotropic glutamate receptors specific binding in non-human primate model of L-Dopa-induced dyskinesias.	Journal Article | Research Support, Non-U.S. Gov't	1
18005097	2008	Medullary autonomic pathology in carotid sinus hypersensitivity.	Journal Article | Research Support, Non-U.S. Gov't	1
18021294	2008	Neurokinin-3 peptide instead of neurokinin-1 synergistically exacerbates kainic acid-inducing degeneration of neurons in the substantia nigra of mice.	Journal Article | Research Support, Non-U.S. Gov't	1
18022268	2008	Preventing effects of a novel anti-parkinsonian agent zonisamide on dopamine quinone formation.	Journal Article | Research Support, Non-U.S. Gov't	1
18022384	2008	Impairment of microtubule system increases alpha-synuclein aggregation and toxicity.	Journal Article | Research Support, Non-U.S. Gov't	1
18022608	2008	Vocal emotion processing in Parkinson's disease: reduced sensitivity to negative emotions.	Journal Article | Research Support, Non-U.S. Gov't	1
18030609	2008	Protective action of neuronal nitric oxide synthase inhibitor in the MPTP mouse model of Parkinson's disease.	Journal Article | Research Support, Non-U.S. Gov't	1
18032086	2008	Plasma lipid peroxidation and antioxidant status of Parkinson's disease patients in the Indian population.	Journal Article | Research Support, Non-U.S. Gov't	1
18032633	2008	Beneficial effects of dietary omega-3 polyunsaturated fatty acid on toxin-induced neuronal degeneration in an animal model of Parkinson's disease.	Journal Article | Research Support, Non-U.S. Gov't	1
18034433	2008	Performance evaluation of a silk protein-based matrix for the enzymatic conversion of tyrosine to L-DOPA.	Journal Article | Research Support, Non-U.S. Gov't	1
18035334	2008	Moderate degeneration of nigral neurons after repeated but not after single intrastriatal injections of low doses of 6-hydroxydopamine in mice.	Journal Article | Research Support, Non-U.S. Gov't	1
18035349	2008	Pedicularioside A from Buddleia lindleyana inhibits cell death induced by 1-methyl-4-phenylpyridinium ions (MPP+) in primary cultures of rat mesencephalic neurons.	Journal Article | Research Support, Non-U.S. Gov't	1
18036147	2008	Orthotopic transplantation of immortalized mesencephalic progenitors (CSM14.1 cells) into the substantia nigra of hemiparkinsonian rats induces neuronal differentiation and motoric improvement.	Journal Article | Research Support, Non-U.S. Gov't	1
18036524	2008	Placebo-controlled chronic high-frequency stimulation of the subthalamic nucleus preserves dopaminergic nigral neurons in a rat model of progressive Parkinsonism.	Journal Article | Research Support, Non-U.S. Gov't	1
18037221	2008	A cell-permeable peptide inhibitor TAT-JBD reduces the MPP+-induced caspase-9 activation but does not prevent the dopaminergic degeneration in substantia nigra of rats.	Journal Article | Research Support, Non-U.S. Gov't	1
18037630	2008	Bilateral stimulation of the caudal zona incerta nucleus for tremor control.	Journal Article | Research Support, Non-U.S. Gov't	1
18042178	2008	Preferential vulnerability of mesencephalic dopamine neurons to glutamate transporter dysfunction.	Journal Article | Research Support, Non-U.S. Gov't	1
18042240	2008	(99m)Tc-ethyl cysteinate dimer brain SPECT findings in early stage of dementia with Lewy bodies and Parkinson's disease patients: a correlation with neuropsychological tests.	Journal Article | Research Support, Non-U.S. Gov't	1
18042421	2008	Nonmotor symptoms of Parkinson's disease: prevalence and awareness of patients and families.	Journal Article | Research Support, Non-U.S. Gov't	1
18044697	2008	A comparison of the mini mental state exam to the Montreal cognitive assessment in identifying cognitive deficits in Parkinson's disease.	Journal Article | Research Support, Non-U.S. Gov't	1
18044703	2008	The arginine growth hormone stimulation test in bradykinetic-rigid parkinsonisms.	Journal Article | Research Support, Non-U.S. Gov't	1
18044767	2008	Coupling between limb tremor and postural sway in Parkinson's disease.	Journal Article | Research Support, Non-U.S. Gov't	1
18045546	2008	Neurotoxicity from glutathione depletion is mediated by Cu-dependent p53 activation.	Journal Article | Research Support, Non-U.S. Gov't	1
18047562	2008	Simvastatin prevents the inflammatory process and the dopaminergic degeneration induced by the intranigral injection of lipopolysaccharide.	Journal Article | Research Support, Non-U.S. Gov't	1
18049867	2008	Pitx3 promoter directs Cre-recombinase specifically in a human neuroblastoma cell line.	Journal Article | Research Support, Non-U.S. Gov't	1
18050340	2008	Microcomputed tomography imaging in a rat model of delayed union/non-union fracture.	Journal Article | Research Support, Non-U.S. Gov't	1
18053987	2008	Characterization of the striatal 6-OHDA model of Parkinson's disease in wild type and alpha-synuclein-deleted mice.	Journal Article | Research Support, Non-U.S. Gov't	1
18054104	2008	Neuroprotective effects of genistein on dopaminergic neurons in the mice model of Parkinson's disease.	Journal Article | Research Support, Non-U.S. Gov't	1
18054402	2008	Effects of substance P on neuronal firing of pallidal neurons in parkinsonian rats.	Journal Article | Research Support, Non-U.S. Gov't	1
18055126	2008	Aggrecan-based extracellular matrix is an integral part of the human basal ganglia circuit.	Journal Article | Research Support, Non-U.S. Gov't	1
18060047	2008	Wnt5a-treated midbrain neural stem cells improve dopamine cell replacement therapy in parkinsonian mice.	Journal Article | Research Support, Non-U.S. Gov't	1
18063484	2008	Pharmacologically induced and stimulus evoked rhythmic neuronal oscillatory activity in the primary motor cortex in vitro.	Journal Article | Research Support, Non-U.S. Gov't	1
18063866	2008	Prevalence of neuropsychiatric symptoms in elderly patients with dementia in Mungialde County (Basque Country, Spain).	Journal Article | Research Support, Non-U.S. Gov't	1
18064727	2008	Antiparkinson drug--Mucuna pruriens shows antioxidant and metal chelating activity.	Journal Article | Research Support, Non-U.S. Gov't	1
18065780	2008	Selective vulnerability of motor neurons and dissociation of pre- and post-synaptic pathology at the neuromuscular junction in mouse models of spinal muscular atrophy.	Journal Article | Research Support, Non-U.S. Gov't	1
18067180	2008	Failure of recognition of drug-induced parkinsonism in the elderly.	Journal Article | Research Support, Non-U.S. Gov't	1
18069681	2008	Decision making in Parkinson's disease: Analysis of behavioral and physiological patterns in the Iowa gambling task.	Journal Article | Research Support, Non-U.S. Gov't	1
18070888	2008	Monoubiquitylation of alpha-synuclein by seven in absentia homolog (SIAH) promotes its aggregation in dopaminergic cells.	Journal Article | Research Support, Non-U.S. Gov't	1
18074361	2008	Participation of the subthalamic nucleus in executive functions: An intracerebral recording study.	Journal Article | Research Support, Non-U.S. Gov't	1
17174013	2008	Selective loss of nigral dopamine neurons induced by overexpression of truncated human alpha-synuclein in mice.	Comparative Study | Journal Article	1
17638032	2008	Estimating the expected value of partial perfect information: a review of methods.	Comparative Study | Journal Article	1
17644337	2008	The control of upright stance in young, elderly and persons with Parkinson's disease.	Comparative Study | Journal Article	1
17765400	2008	Abnormal processing of the nociceptive input in Parkinson's disease: a study with CO2 laser evoked potentials.	Comparative Study | Journal Article	1
17804274	2008	Psychometric characteristics of PIMS--compared to PDQ-39 and PDQL--to evaluate quality of life in Parkinson's disease patients: validation in Spanish (Ecuadorian style).	Comparative Study | Journal Article	1
17868495	2008	Mild parkinsonian signs and psycho-behavioral symptoms in subjects with mild cognitive impairment.	Comparative Study | Journal Article	1
17881887	2008	Brain shift during deep brain stimulation surgery for Parkinson's disease.	Comparative Study | Journal Article	1
17975812	2008	Myocardial 123metaiodobenzylguanidine uptake in genetic Parkinson's disease.	Comparative Study | Journal Article	1
17977055	2008	Concurrent validation of the 21-item and 6-item Hamilton Depression Rating Scale versus the DSM-IV diagnostic criteria to assess depression in patients with Parkinson's disease: an exploratory analysis.	Comparative Study | Journal Article	1
17187859	2008	High frequency deep brain stimulation: what are the therapeutic mechanisms?	Journal Article | Research Support, N.I.H., Extramural | Review	1
17894327	2008	Parkinson's disease and resistive exercise: rationale, review, and recommendations.	Journal Article | Research Support, N.I.H., Extramural | Review	1
17981502	2008	Ubiquitin-proteasome system as a modulator of cell fate.	Journal Article | Research Support, N.I.H., Extramural | Review	1
18031863	2008	Genetic modification of stem cells for transplantation.	Journal Article | Research Support, N.I.H., Extramural | Review	1
18035416	2008	Studies of the neural mechanisms of deep brain stimulation in rodent models of Parkinson's disease.	Journal Article | Research Support, N.I.H., Extramural | Review	1
18037629	2008	Induction of parkinsonian resting tremor by stimulation of the caudal zona incerta nucleus: a clinical study.	Clinical Trial | Comparative Study | Journal Article | Research Support, Non-U.S. Gov't	1
18067188	2008	Multicenter study on deep brain stimulation in Parkinson's disease: an independent assessment of reported adverse events at 4 years.	Clinical Trial | Controlled Clinical Trial | Journal Article | Multicenter Study	1
17292653	2008	Adult onset tics after peripheral injury.	Case Reports | Journal Article	2
17433754	2008	Dopa-responsive camptocormia in a patient with multiple system atrophy.	Case Reports | Journal Article	2
17459760	2008	Myasthenia gravis: an unrecognized cause of head drop in Parkinson's disease.	Case Reports | Journal Article	2
17509924	2008	Visual impairment in Parkinson's disease treated with amantadine: case report and review of the literature.	Case Reports | Journal Article	2
17561432	2008	Acute severe depression induced by intraoperative stimulation of the substantia nigra: a case report.	Case Reports | Journal Article	2
17561433	2008	The thrill of reckless driving in patients with Parkinson's disease: an additional behavioural phenomenon in dopamine dysregulation syndrome?	Case Reports | Journal Article	2
17761450	2008	Inpatient rehabilitation after deep brain stimulator placement: a case series.	Case Reports | Journal Article	2
17826796	2008	Pramipexole-induced antecollis in Parkinson's disease.	Case Reports | Journal Article	2
17888455	2008	Focal hand dystonia, mirror dystonia and motor overflow.	Case Reports | Journal Article	2
17921052	2008	Decrease in myocardial 123I-MIBG radioactivity in REM sleep behavior disorder: two patients with different clinical progression.	Case Reports | Journal Article	2
17938990	2008	Chorea as a side effect of gabapentin (Neurontin) in a patient with complex regional pain syndrome Type 1.	Case Reports | Journal Article	2
17960816	2008	Amantadine may reverse punding in Parkinson's disease--observation in a patient.	Case Reports | Journal Article	2
17964603	2008	Dropped-head syndrome due to steroid responsive focal myositis: a case report and review of the literature.	Case Reports | Journal Article	2
17977779	2008	Disappearance of resting tremor after thalamic stroke involving the territory of the tuberothalamic artery.	Case Reports | Journal Article	2
17980642	2008	Novel pattern of levodopa-related motor fluctuations: 'paradoxical'on.	Case Reports | Journal Article	2
17995997	2008	Burst suppression during propofol anaesthesia recorded from scalp and subthalamic electrodes: report of three cases.	Case Reports | Journal Article	2
17997030	2008	Tardive gait.	Case Reports | Journal Article	2
18068992	2008	Resolution of dopamine dysregulation syndrome following cessation of dopamine agonist therapy in Parkinson's disease.	Case Reports | Journal Article	2
18044706	2008	Differential effects of levodopa and subthalamic nucleus deep brain stimulation on bradykinesia in Parkinson's disease.	Clinical Trial | Controlled Clinical Trial | Journal Article | Research Support, Non-U.S. Gov't	1
17303269	2008	Noncompaction and endocarditis in suspected mitochondrial disorder.	Case Reports | Letter	2
17987645	2008	Fatal gastroparesis in a patient with Parkinson's disease.	Case Reports | Letter	2
18022304	2008	Ziprasidone for drug-induced psychotic symptoms in Parkinson's Disease.	Case Reports | Letter	2
18044770	2008	Fregoli syndrome associated with levodopa treatment.	Case Reports | Letter	2
18074360	2008	Parkinsonism and cognitive impairment following chronic exposure to potassium cyanide.	Case Reports | Letter	2
17316906	2008	Differential regulation of small heat shock proteins in transgenic mouse models of neurodegenerative diseases.	Comparative Study | Journal Article | Research Support, N.I.H., Extramural | Research Support, Non-U.S. Gov't	1
17682012	2008	Effects of unilateral subthalamic deep brain stimulation on contralateral arm sequential movements in Parkinson's disease.	Clinical Trial | Journal Article	1
17828389	2008	Motor intracortical inhibition in PD: L-DOPA modulation of high-frequency rTMS effects.	Clinical Trial | Journal Article	1
17928327	2008	Pyramidal tract side effects induced by deep brain stimulation of the subthalamic nucleus.	Clinical Trial | Journal Article	1
17977054	2008	Bilateral tremor relations in Parkinson's disease: effects of mechanical coupling and medication.	Clinical Trial | Journal Article	1
18055246	2008	Folate and vitamin B12 levels in levodopa-treated Parkinson's disease patients: their relationship to clinical manifestations, mood and cognition.	Clinical Trial | Journal Article	1
17429408	2008	Estimation of D2-like receptor occupancy by dopamine in the putamen of hemiparkinsonian Monkeys.	Journal Article | Research Support, N.I.H., Intramural	1
17690153	2008	MPTP-induced deficits in striatal synaptic plasticity are prevented by glial cell line-derived neurotrophic factor expressed via an adeno-associated viral vector.	Journal Article | Research Support, N.I.H., Intramural	1
17466375	2008	From symphony to cacophony: pathophysiology of the human basal ganglia in Parkinson disease.	Journal Article | Review	2
17558461	2008	Botulinum toxin in the treatment of blepharospasm and hemifacial spasm.	Journal Article | Review	2
17705291	2008	Alpha-synuclein and its role in metal binding: relevance to Parkinson's disease.	Journal Article | Review	2
17707550	2008	2,3-benzodiazepine-type AMPA receptor antagonists and their neuroprotective effects.	Journal Article | Review	2
17804018	2008	Management of non-motor symptoms in advanced Parkinson disease.	Journal Article | Review	2
17846795	2008	Immunogenicity of human embryonic stem cells.	Journal Article | Review	2
17854836	2008	Variability in the clinical expression of Parkinson's disease.	Journal Article | Review	2
17881276	2008	An analysis of genetic studies of Parkinson's disease in Africa.	Journal Article | Review	2
17888424	2008	Regulatable promoters and gene therapy for Parkinson's disease: is the only thing to fear, fear itself?	Journal Article | Review	2
17889588	2008	Psychosocial issues in young-onset Parkinson's disease: current research and challenges.	Journal Article | Review	2
17890139	2008	Resveratrol and its analogs: defense against cancer, coronary disease and neurodegenerative maladies or just a fad?	Journal Article | Review	2
17901985	2008	Human stem cells for CNS repair.	Journal Article | Review	2
17904121	2008	Preclinical development of gene therapy for Parkinson's disease.	Journal Article | Review	2
17920059	2008	Current status of gene therapy trials for Parkinson's disease.	Journal Article | Review	2
17920631	2008	Human embryonic stem cells: an experimental and therapeutic resource for neurological disease.	Journal Article | Review	2
17940895	2008	Mitochondrial dysfunction and oxidative stress in Parkinson's disease.	Journal Article | Review	2
17949715	2008	In vivo alpha-synuclein overexpression in rodents: a useful model of Parkinson's disease?	Journal Article | Review	2
17963752	2008	Encapsulated cell biodelivery of GDNF: a novel clinical strategy for neuroprotection and neuroregeneration in Parkinson's disease?	Journal Article | Review	2
17973325	2008	Paradoxical aspects of parkinsonian tremor.	Journal Article | Review	2
17981581	2008	Neuroinflammation in Parkinson's disease: is there sufficient evidence for mechanism-based interventional therapy?	Journal Article | Review	2
17981626	2008	Neurotoxicity of pesticides: a brief review.	Journal Article | Review	2
17981760	2008	Prolyl 4-hydroxylase activity-responsive transcription factors: from hydroxylation to gene expression and neuroprotection.	Journal Article | Review	2
17996473	2008	Gaucher disease.	Journal Article | Review	2
18035353	2008	Gazing into the future: Parkinson's disease gene therapeutics to modify natural history.	Journal Article | Review	2
18037225	2008	Disease-modifying drugs and Parkinson's disease.	Journal Article | Review	2
18039594	2008	Clinical neurophysiology of fatigue.	Journal Article | Review	2
18042245	2008	Constant dopaminergic stimulation by transdermal delivery of dopaminergic drugs: a new treatment paradigm in Parkinson's disease.	Journal Article | Review	2
18044702	2008	Transcriptional regulation of mesencephalic dopaminergic neurons: the full circle of life and death.	Journal Article | Review	2
18057916	2008	Dopamine transporter mutant mice in experimental neuropharmacology.	Journal Article | Review	2
18064418	2008	Presynaptic receptors for dopamine, histamine, and serotonin.	Journal Article | Review	2
18067991	2008	Ozone therapy: clinical and basic evidence of its therapeutic potential.	Journal Article | Review	2
17481937	2008	The accuracy of the Unified Parkinson's Disease Rating Scale (UPDRS-Section 1) as a screening measure for depression.	Letter | Research Support, Non-U.S. Gov't	2
18067192	2008	Polyunsaturated fatty acid levels in the cerebrospinal fluid of patients with Parkinson's disease and multiple system atrophy.	Letter | Research Support, Non-U.S. Gov't	2
17487876	2008	Pesticide exposure might be a strong risk factor for Parkinson's disease.	Letter | Comment	2
17927800	2008	Effect of memantine on CBF and CMRO2 in patients with early Parkinson's disease.	Clinical Trial | Journal Article | Research Support, Non-U.S. Gov't	1
17999422	2008	Therapeutic effect of repetitive transcranial magnetic stimulation in Parkinson's disease: analysis of [11C] raclopride PET study.	Clinical Trial | Journal Article | Research Support, Non-U.S. Gov't	1
18024162	2008	Functional balance performance in patients with Parkinson's disease after long-term treatment with subthalamic nucleus high-frequency stimulation.	Clinical Trial | Journal Article | Research Support, Non-U.S. Gov't	1
18036161	2008	Heart valve disease associated with treatment with ergot-derived dopamine agonists: a clinical and echocardiographic study of patients with Parkinson's disease.	Clinical Trial | Journal Article | Research Support, Non-U.S. Gov't	1
17512065	2008	Quality of life (QoL) in relation to disease severity in Brazilian Parkinson's patients as measured using the WHOQOL-BREF.	Comparative Study | Journal Article | Research Support, Non-U.S. Gov't	1
17846114	2008	The utility of the Cambridge Behavioural Inventory in neurodegenerative disease.	Comparative Study | Journal Article | Research Support, Non-U.S. Gov't	1
17870240	2008	Dual influence of the striatum on neuropathic hypersensitivity.	Comparative Study | Journal Article | Research Support, Non-U.S. Gov't	1
17926025	2008	Corticomotor facilitation associated with observation and imagery of hand actions is impaired in Parkinson's disease.	Comparative Study | Journal Article | Research Support, Non-U.S. Gov't	1
17957363	2008	Sensorimotor adaptation in Parkinson's disease: evidence for a dopamine dependent remapping disturbance.	Comparative Study | Journal Article | Research Support, Non-U.S. Gov't	1
17962928	2008	High frequency stimulation of the subthalamic nucleus modulates neurotransmission in limbic brain regions of the rat.	Comparative Study | Journal Article | Research Support, Non-U.S. Gov't	1
18005341	2008	Neuroprotective effects of atypical D1 receptor agonist SKF83959 are mediated via D1 receptor-dependent inhibition of glycogen synthase kinase-3 beta and a receptor-independent anti-oxidative action.	Comparative Study | Journal Article | Research Support, Non-U.S. Gov't	1
18037143	2008	Word processing in Parkinson's disease is impaired for action verbs but not for concrete nouns.	Comparative Study | Journal Article | Research Support, Non-U.S. Gov't	1
18063471	2008	Short-term variability in amplitude and motor topography of whole-body involuntary movements in Parkinson's disease dyskinesias and in Huntington's chorea.	Comparative Study | Journal Article | Research Support, Non-U.S. Gov't	1
17828529	2008	Locomotor response to levodopa in fluctuating Parkinson's disease.	Clinical Trial | Journal Article | Research Support, U.S. Gov't, Non-P.H.S.	1
17522612	2008	Prospective study of coffee consumption and risk of Parkinson's disease.	Journal Article | Research Support, N.I.H., Extramural	1
17713853	2008	The role of 3-O-methyldopa in the side effects of L-dopa.	Journal Article | Research Support, N.I.H., Extramural	1
17761549	2008	Increased risk of parkinsonism in women who underwent oophorectomy before menopause.	Journal Article | Research Support, N.I.H., Extramural	1
17907264	2008	Reduced brain glutamate in patients with Parkinson's disease.	Journal Article | Research Support, N.I.H., Extramural	1
17914064	2008	Corticobasal syndrome and primary progressive aphasia as manifestations of LRRK2 gene mutations.	Journal Article | Research Support, N.I.H., Extramural	1
17944878	2008	Neural precursors derived from human embryonic stem cells maintain long-term proliferation without losing the potential to differentiate into all three neural lineages, including dopaminergic neurons.	Journal Article | Research Support, N.I.H., Extramural	1
17956909	2008	Preferential loss of serotonin markers in caudate versus putamen in Parkinson's disease.	Journal Article | Research Support, N.I.H., Extramural	1
17957134	2008	Parkin-mediated K63-linked polyubiquitination: a signal for targeting misfolded proteins to the aggresome-autophagy pathway.	Journal Article | Research Support, N.I.H., Extramural	1
17960796	2008	Long-term follow-up of impulse control disorders in Parkinson's disease.	Journal Article | Research Support, N.I.H., Extramural	1
17988241	2008	VMAT2 and dopamine neuron loss in a primate model of Parkinson's disease.	Journal Article | Research Support, N.I.H., Extramural	1
17992568	2008	Dopamine selectively sensitizes dopaminergic neurons to rotenone-induced apoptosis.	Journal Article | Research Support, N.I.H., Extramural	1
17992686	2008	Persistent cognitive and dopamine transporter deficits in abstinent methamphetamine users.	Journal Article | Research Support, N.I.H., Extramural	1
17996024	2008	Altered expression and subcellular distribution of GRK subtypes in the dopamine-depleted rat basal ganglia is not normalized by l-DOPA treatment.	Journal Article | Research Support, N.I.H., Extramural	1
18036154	2008	Nitrated alpha-synuclein-activated microglial profiling for Parkinson's disease.	Journal Article | Research Support, N.I.H., Extramural	1
18065497	2008	Ubiquitination of alpha-synuclein by Siah-1 promotes alpha-synuclein aggregation and apoptotic cell death.	Journal Article | Research Support, N.I.H., Extramural	1
18073772	2008	Spared caudal brainstem SERT binding in early Parkinson's disease.	Journal Article | Research Support, N.I.H., Extramural	1
17532098	2008	Complete ascertainment of Parkinson disease in the Swedish Twin Registry.	Journal Article | Research Support, N.I.H., Extramural | Research Support, Non-U.S. Gov't | Twin Study	1
17537546	2008	Synuclein activates microglia in a model of Parkinson's disease.	Journal Article | Research Support, N.I.H., Extramural | Research Support, U.S. Gov't, Non-P.H.S.	1
17562520	2008	Alterations of the sense of self and personality in Parkinson's disease.	Journal Article | Research Support, N.I.H., Extramural | Research Support, U.S. Gov't, Non-P.H.S.	1
18061591	2008	Human neural progenitor cells over-expressing IGF-1 protect dopamine neurons and restore function in a rat model of Parkinson's disease.	Journal Article | Research Support, N.I.H., Extramural | Research Support, U.S. Gov't, Non-P.H.S.	1
18067173	2008	Association of olfactory dysfunction with risk for future Parkinson's disease.	Journal Article | Research Support, N.I.H., Extramural | Research Support, U.S. Gov't, Non-P.H.S.	1
17553628	2008	Erythropoietin and Parkinson's disease: Suggested mechanisms and therapeutic implications.	Letter	2
17597418	2008	Possible role for chlorpheniramine in the treatment of L-DOPA induced dyskinesia in Parkinson's disease.	Letter	2
17855036	2008	Sonographic findings of the median nerve and prevalence of carpal tunnel syndrome in patients with Parkinson's disease.	Letter	2
17881136	2008	Depressive disorders in Parkinson's disease may be due to a shared immune-mediated neurodegenerative process.	Letter	2
17993288	2008	The mtDNA A8344G "MERRF" mutation is not a common cause of sporadic Parkinson disease in Italian population.	Letter	2
17557341	2008	Olfaction testing in PD: risky conclusions.	Comment | Letter	2
17898003	2008	Hypocretin (orexin) loss and sleep disturbances in Parkinson's Disease.	Comment | Letter	2
17898005	2008	Parkinson's disease, sleepiness and hypocretin/orexin.	Comment | Letter	2
17994584	2008	Continuous dopaminergic stimulation: is it the answer to the motor complications of levodopa?	Comment | Letter	2
18049892	2008	Commentary to "Interaction between Abeta peptide and alpha synuclein: molecular mechanisms in overlapping pathology of Alzheimer's and Parkinson's in dementia with Lewy body disease".	Comment | Letter	2
17603039	2008	Cell systems and the toxic mechanism(s) of alpha-synuclein.	Journal Article | Research Support, N.I.H., Intramural | Review	1
17632031	2008	Recurrent atrial fibrillation after subcutaneous apomorphine.	Case Reports | Comment | Letter	2
17669432	2008	Autologous bone marrow stem cells--properties and advantages.	Journal Article | Research Support, Non-U.S. Gov't | Review	2
17680806	2008	Genetic findings in Parkinson's disease and translation into treatment: a leading role for mitochondria?	Journal Article | Research Support, Non-U.S. Gov't | Review	2
17706644	2008	Human-based studies on alpha-synuclein deposition and relationship to Parkinson's disease symptoms.	Journal Article | Research Support, Non-U.S. Gov't | Review	2
17804273	2008	Young onset Parkinson's disease. Practical management of medical issues.	Journal Article | Research Support, Non-U.S. Gov't | Review	2
17805965	2008	Role of ubiquitin protein ligases in the pathogenesis of polyglutamine diseases.	Journal Article | Research Support, Non-U.S. Gov't | Review	2
17890445	2008	Altered uric acid levels and disease states.	Journal Article | Research Support, Non-U.S. Gov't | Review	2
17897677	2008	Motor complications in Parkinson disease: clinical manifestations and management.	Journal Article | Research Support, Non-U.S. Gov't | Review	2
17899020	2008	Animal models of Parkinson's disease and L-dopa induced dyskinesia: how close are we to the clinic?	Journal Article | Research Support, Non-U.S. Gov't | Review	2
17920590	2008	Design of clinical trials of gene therapy in Parkinson disease.	Journal Article | Research Support, Non-U.S. Gov't | Review	2
17932682	2008	alpha-Synucleinopathy models and human neuropathology: similarities and differences.	Journal Article | Research Support, Non-U.S. Gov't | Review	2
17936303	2008	The search for a curative cell therapy in Parkinson's disease.	Journal Article | Research Support, Non-U.S. Gov't | Review	2
17942096	2008	The need for regulatable vectors for gene therapy for Parkinson's disease.	Journal Article | Research Support, Non-U.S. Gov't | Review	2
17949812	2008	Pathophysiology of the basal ganglia and movement disorders: from animal models to human clinical applications.	Journal Article | Research Support, Non-U.S. Gov't | Review	2
17965832	2008	Trypsin and trypsin-like proteases in the brain: proteolysis and cellular functions.	Journal Article | Research Support, Non-U.S. Gov't | Review	2
17975550	2008	Mutant huntingtin can paradoxically protect neurons from death.	Journal Article | Research Support, Non-U.S. Gov't | Review	2
17981738	2008	Adenosine receptor antagonists for cognitive dysfunction: a review of animal studies.	Journal Article | Research Support, Non-U.S. Gov't | Review	2
17981740	2008	Cancer gene therapy using adeno-associated virus vectors.	Journal Article | Research Support, Non-U.S. Gov't | Review	2
17982729	2008	Synphilin-1 isoforms in Parkinson's disease: regulation by phosphorylation and ubiquitylation.	Journal Article | Research Support, Non-U.S. Gov't | Review	2
17988927	2008	Dopamine dysregulation syndrome, addiction and behavioral changes in Parkinson's disease.	Journal Article | Research Support, Non-U.S. Gov't | Review	2
17999423	2008	Paradoxes of functional neurosurgery: clues from basal ganglia recordings.	Journal Article | Research Support, Non-U.S. Gov't | Review	2
18022243	2008	Structural plasticity in G-protein coupled receptors as demonstrated by the allosteric actions of homocysteine and computer-assisted analysis of disordered domains.	Journal Article | Research Support, Non-U.S. Gov't | Review	2
18023878	2008	Individual dopamine midbrain neurons: functional diversity and flexibility in health and disease.	Journal Article | Research Support, Non-U.S. Gov't | Review	2
18028909	2008	In vivo gene delivery for development of mammalian models for Parkinson's disease.	Journal Article | Research Support, Non-U.S. Gov't | Review	2
18034267	2008	From bench to bed: the potential of stem cells for the treatment of Parkinson's disease.	Journal Article | Research Support, Non-U.S. Gov't | Review	2
18037926	2008	Presynaptic nicotinic receptors: a dynamic and diverse cholinergic filter of striatal dopamine neurotransmission.	Journal Article | Research Support, Non-U.S. Gov't | Review	2
18044695	2008	Glial reactions in Parkinson's disease.	Journal Article | Research Support, Non-U.S. Gov't | Review	2
18063054	2008	Loss of aromatase cytochrome P450 function as a risk factor for Parkinson's disease?	Journal Article | Research Support, Non-U.S. Gov't | Review	2
17687535	2008	[Treatment for dementia in parkinsonian syndromes. Efficacy of cholinesterase inhibitors].	English Abstract | Journal Article | Review	2
17701389	2008	[Olfactory dysfunction in Parkinson's disease: its role as a new cardinal sign in early and differential diagnosis].	English Abstract | Journal Article | Review	2
17702625	2008	Disparities of care in veterans with Parkinson's disease.	Journal Article | Research Support, N.I.H., Extramural | Research Support, Non-U.S. Gov't | Research Support, U.S. Gov't, Non-P.H.S.	1
17987647	2008	Combined effects of smoking, coffee, and NSAIDs on Parkinson's disease risk.	Journal Article | Research Support, N.I.H., Extramural | Research Support, Non-U.S. Gov't | Research Support, U.S. Gov't, Non-P.H.S.	1
17702633	2008	Evaluation of the Dutch version of the Parkinson's Disease Questionnaire 39.	Evaluation Studies | Journal Article | Research Support, Non-U.S. Gov't	1
17713852	2008	The therapeutic effects of tyrosine hydroxylase gene transfected hematopoetic stem cells in a rat model of Parkinson's disease.	Evaluation Studies | Journal Article | Research Support, Non-U.S. Gov't	1
17706780	2008	Mechanisms of action of deep brain stimulation(DBS) .	Journal Article | Research Support, N.I.H., Extramural | Research Support, Non-U.S. Gov't | Review | Systematic Review	1
17765337	2008	Cognitive and behavioral assessment in the early stages of neurodegenerative extrapyramidal syndromes.	Comparative Study | Journal Article | Multicenter Study	1
17708780	2008	rTMS treatment for depression in Parkinson's disease increases BOLD responses in the left prefrontal cortex.	Journal Article | Randomized Controlled Trial | Research Support, Non-U.S. Gov't	1
17761449	2008	Rotating treadmill training reduces freezing in Parkinson disease: preliminary observations.	Case Reports | Journal Article | Research Support, N.I.H., Extramural | Research Support, Non-U.S. Gov't	2
18022303	2008	Motor asymmetry and substantia nigra volume are related to spatial delayed response performance in Parkinson disease.	Comparative Study | Journal Article | Randomized Controlled Trial	1
18036149	2008	Spinal cord degeneration in C57BL/6N mice following induction of experimental parkinsonism with MPTP.	Comparative Study | Journal Article | Research Support, N.I.H., Extramural	1
17766365	2008	Rare heterozygous parkin variants in French early-onset Parkinson disease patients and controls.	Letter | Research Support, N.I.H., Extramural | Research Support, Non-U.S. Gov't	2
17890755	2008	Peripheral inflammatory biomarkers and risk of Parkinson's disease.	Comparative Study | Journal Article | Research Support, N.I.H., Extramural | Research Support, N.I.H., Intramural | Research Support, Non-U.S. Gov't	1
17973106	2008	Striatal dopaminergic denervation and gait in healthy adults.	Comparative Study | Journal Article | Research Support, N.I.H., Extramural | Research Support, U.S. Gov't, Non-P.H.S.	1
18069091	2008	Comparison of the time courses of selective gene expression and dopaminergic depletion induced by MPP+ in MN9D cells.	Comparative Study | Journal Article | Research Support, Non-U.S. Gov't | Research Support, U.S. Gov't, Non-P.H.S.	1
17881885	2008	Modeling parkinsonian circuitry and the DBS electrode. II. Evaluation of a computer simulation model of the basal ganglia with and without subthalamic nucleus stimulation.	Comparative Study | Journal Article | Research Support, Non-U.S. Gov't | Validation Studies	1
17909770	2008	Impaired anticipatory control of force sharing patterns during whole-hand grasping in Parkinson's disease.	Comparative Study | Journal Article | Research Support, U.S. Gov't, Non-P.H.S.	1
17855149	2008	[(11)C]-PIB imaging in patients with Parkinson's disease: preliminary results.	Case Reports | Journal Article | Research Support, Non-U.S. Gov't	2
17965146	2008	Cognitive declines following bilateral subthalamic nucleus deep brain stimulation for the treatment of Parkinson's disease.	Controlled Clinical Trial | Journal Article | Research Support, N.I.H., Extramural | Research Support, U.S. Gov't, Non-P.H.S.	1
18036286	2008	A systematic review of the effectiveness of rivastigmine for the treatment of behavioral disturbances in dementia and other neurological disorders.	Evaluation Studies | Journal Article | Research Support, Non-U.S. Gov't | Review | Systematic Review	1
17898004	2008	Hypocretin (orexin) and melanin concentrating hormone loss and the symptoms of Parkinson's disease.	Comment | Letter | Research Support, N.I.H., Extramural | Research Support, U.S. Gov't, Non-P.H.S.	2
17898034	2008	Multicentre European study of thalamic stimulation for parkinsonian tremor: a 6 year follow-up.	Journal Article | Multicenter Study | Research Support, Non-U.S. Gov't	1
17900967	2008	The sensitivity and specificity of the 9-item Wearing-off Questionnaire.	Journal Article | Multicenter Study | Research Support, Non-U.S. Gov't	1
17900536	2008	Curcumin as "Curecumin": from kitchen to clinic.	Journal Article | Research Support, N.I.H., Extramural | Research Support, Non-U.S. Gov't | Review	1
17916354	2008	Viral vectors for in vivo gene transfer in Parkinson's disease: properties and clinical grade production.	Journal Article | Research Support, N.I.H., Extramural | Research Support, Non-U.S. Gov't | Review	1
17942368	2008	Adenosine as a neuromodulator in neurological diseases.	Journal Article | Research Support, N.I.H., Extramural | Research Support, Non-U.S. Gov't | Review	1
17949819	2008	Brain-derived neurotrophic factor and its receptor tropomyosin-related kinase B in the mechanism of action of antidepressant therapies.	Journal Article | Research Support, N.I.H., Extramural | Research Support, Non-U.S. Gov't | Review	1
17981563	2008	Neuroprotection via nAChRs: the role of nAChRs in neurodegenerative disorders such as Alzheimer's and Parkinson's disease.	Journal Article | Research Support, N.I.H., Extramural | Research Support, Non-U.S. Gov't | Review	1
18035230	2008	Sleep disturbances in long-term care.	Journal Article | Research Support, N.I.H., Extramural | Research Support, Non-U.S. Gov't | Review	1
18039130	2008	The aging brain.	Journal Article | Research Support, N.I.H., Extramural | Research Support, Non-U.S. Gov't | Review	1
18052107	2008	Oxidative stress and neurotoxicity.	Journal Article | Research Support, N.I.H., Extramural | Research Support, Non-U.S. Gov't | Review	1
17928063	2008	Ambulatory monitoring of freezing of gait in Parkinson's disease.	Journal Article | Research Support, U.S. Gov't, Non-P.H.S.	1
18027027	2008	The coordination of breathing and swallowing in Parkinson's disease.	Journal Article | Research Support, U.S. Gov't, Non-P.H.S.	1
18061151	2008	Mitochondrial dysfunction in mouse trisomy 16 brain.	Journal Article | Research Support, U.S. Gov't, Non-P.H.S.	1
17960809	2008	Ethics of sham surgery: perspective of patients.	Journal Article | Randomized Controlled Trial | Research Support, N.I.H., Extramural	1
17940108	2008	Endurance exercise training to improve economy of movement of people with Parkinson disease: three case reports.	Case Reports | Journal Article | Research Support, N.I.H., Extramural	2
17960818	2008	Recreational physical activity and risk of Parkinson's disease.	Journal Article | Research Support, N.I.H., Extramural | Research Support, N.I.H., Intramural	1
17994548	2008	Genomewide SNP assay reveals mutations underlying Parkinson disease.	Journal Article | Research Support, N.I.H., Extramural | Research Support, N.I.H., Intramural	1
18044760	2008	Telomere length and risk of Parkinson's disease.	Journal Article | Research Support, N.I.H., Extramural | Research Support, N.I.H., Intramural	1
17951280	2008	Parkinson's disease with Onuf's nucleus involvement mimicking multiple system atrophy.	Case Reports | Letter | Research Support, Non-U.S. Gov't	2
17981582	2008	The autophagy-lysosomal degradation pathway: role in neurodegenerative disease and therapy.	Journal Article | Research Support, N.I.H., Extramural | Research Support, Non-U.S. Gov't | Research Support, U.S. Gov't, Non-P.H.S. | Review	1
17985252	2008	Neurodegenerative diseases: neurotoxins as sufficient etiologic agents?	Journal Article | Research Support, N.I.H., Extramural | Research Support, Non-U.S. Gov't | Research Support, U.S. Gov't, Non-P.H.S. | Review	1
17996022	2008	Programmed cell death and new discoveries in the genetics of parkinsonism.	Journal Article | Research Support, N.I.H., Extramural | Research Support, Non-U.S. Gov't | Research Support, U.S. Gov't, Non-P.H.S. | Review	1
18074362	2008	Validity of spiral analysis in early Parkinson's disease.	Journal Article | Research Support, N.I.H., Extramural | Research Support, Non-U.S. Gov't | Validation Studies	1
18006652	2008	Neural correlates of dual task performance in patients with Parkinson's disease.	Journal Article | Research Support, N.I.H., Intramural | Research Support, Non-U.S. Gov't	1
18053647	2008	Neuropeptide co-release with GABA may explain functional non-monotonic uncertainty responses in dopamine neurons.	Journal Article | Research Support, Non-U.S. Gov't | Research Support, U.S. Gov't, Non-P.H.S.	1
17980867	2008	Special focus section: gene therapy for Parkinson's disease.	Introductory Journal Article	2
17987646	2008	Psychometric attributes of the SCOPA-COG Brazilian version.	Journal Article | Validation Studies	1
17987651	2008	Transcranial sonography findings in welding-related Parkinsonism in comparison to Parkinson's disease.	Case Reports | Comparative Study | Journal Article	2
17987654	2008	A systematic review of prevalence studies of depression in Parkinson's disease.	Journal Article | Review | Systematic Review	2
18063404	2008	Frailty and Parkinson's disease: theories and clinical implications.	Comment | Editorial	2
18024175	2008	Autonomic dysfunction in RBD--what can it teach us about disease progression?	Editorial	2
18074365	2008	Cued task-specific training is better than exercise in improving sit-to-stand in patients with Parkinson's disease: A randomized controlled trial.	Journal Article | Randomized Controlled Trial | Research Support, Non-U.S. Gov't	1
18074366	2008	Medication adherence and associated outcomes in medicare health maintenance organization-enrolled older adults with Parkinson's disease.	Journal Article | Research Support, Non-U.S. Gov't	1
18074376	2008	A validation study of depressive syndromes in Parkinson's disease.	Journal Article | Research Support, Non-U.S. Gov't | Validation Studies	1
18074378	2008	Rhinorrhea is increased in Parkinson's disease.	Journal Article	1
18074383	2008	Glucocerebrosidase gene mutations are associated with Parkinson's disease in southern Italy.	Journal Article	1
18076084	2008	Predictors of deterioration in health-related quality of life in Parkinson's disease: results from the DATATOP trial.	Journal Article | Multicenter Study | Research Support, N.I.H., Extramural | Research Support, Non-U.S. Gov't	1
18076112	2008	A prospective study of delusional misidentification syndromes in Parkinson's disease with dementia.	Journal Article | Research Support, Non-U.S. Gov't	1
18076869	2008	Exploring the neuroprotective effects of modafinil in a marmoset Parkinson model with immunohistochemistry, magnetic resonance imaging and spectroscopy.	Journal Article	1
18076877	2008	High frequency stimulation and temporary inactivation of the subthalamic nucleus reduce quinpirole-induced compulsive checking behavior in rats.	Journal Article | Research Support, Non-U.S. Gov't	1
18078312	2008	A Novel iron-chelating derivative of the neuroprotective peptide NAPVSIPQ shows superior antioxidant and antineurodegenerative capabilities.	Journal Article	1
18078831	2008	Proteasome inhibition: an early or late event in nitric oxide-induced neuronal death?	Journal Article | Research Support, Non-U.S. Gov't	1
18079140	2008	Synergistic neurotoxic effects of arsenic and dopamine in human dopaminergic neuroblastoma SH-SY5Y cells.	Journal Article	1
18079166	2008	Axonal alpha-synuclein aggregates herald centripetal degeneration of cardiac sympathetic nerve in Parkinson's disease.	Journal Article | Research Support, Non-U.S. Gov't	1
18079297	2008	Descriptive epidemiology of amyotrophic lateral sclerosis: new evidence and unsolved issues.	Journal Article | Review	2
18079479	2008	Maillard reaction versus other nonenzymatic modifications in neurodegenerative processes.	Journal Article | Research Support, Non-U.S. Gov't	1
18080333	2008	GDNF fusion protein for targeted-drug delivery across the human blood-brain barrier.	Journal Article	1
18080849	2008	MRI and SPECT of midbrain and striatal degeneration in fragile X-associated tremor/ataxia syndrome.	Letter	2
18080857	2008	Impact of psychiatric disorders on Parkinson's disease : a nationwide follow-up study from Sweden.	Journal Article | Research Support, N.I.H., Extramural | Research Support, Non-U.S. Gov't	1
18081558	2008	Pituitary function and the somatotrophic system in patients with idiopathic Parkinson's disease under chronic dopaminergic therapy.	Comparative Study | Controlled Clinical Trial | Journal Article | Research Support, Non-U.S. Gov't	1
18081913	2008	Costs of brain disorders in Finland.	Journal Article	1
18082181	2008	Alpha-synuclein selectively binds to anionic phospholipids embedded in liquid-disordered domains.	Journal Article | Research Support, Non-U.S. Gov't	1
18082803	2008	Amantadine-induced serotonin syndrome in a patient with renal failure.	Case Reports | Journal Article	2
18082893	2008	Muscarinic acetylcholine receptors as CNS drug targets.	Journal Article | Review	2
18082966	2008	Bone morphogenetic protein-7 reduces toxicity induced by high doses of methamphetamine in rodents.	Journal Article | Research Support, N.I.H., Intramural	1
18083605	2008	Apomorphine for the acute treatment of "off" episodes in Parkinson's disease.	Journal Article | Review	2
18085551	2008	Haplotype analysis of the IGF2-INS-TH gene cluster in Parkinson's disease.	Journal Article | Research Support, Non-U.S. Gov't	1
18085726	2008	Intravenous glial-derived neurotrophic factor gene therapy of experimental Parkinson's disease with Trojan horse liposomes and a tyrosine hydroxylase promoter.	Journal Article | Research Support, N.I.H., Extramural | Research Support, Non-U.S. Gov't	1
18086556	2008	Yeast adaptation to mancozeb involves the up-regulation of FLR1 under the coordinate control of Yap1, Rpn4, Pdr3, and Yrr1.	Journal Article | Research Support, Non-U.S. Gov't	1
18087617	2008	Changes in interfacial properties of alpha-synuclein preceding its aggregation.	Journal Article | Research Support, Non-U.S. Gov't	1
18088199	2008	CBT for the treatment of depression in Parkinson's disease: a promising nonpharmacological approach.	Journal Article | Research Support, N.I.H., Extramural | Review	1
18088356	2008	Metabolic changes detected by proton magnetic resonance spectroscopy in vivo and in vitro in a murin model of Parkinson's disease, the MPTP-intoxicated mouse.	Journal Article	1
18089662	2008	How do I sound to me? Perceived changes in communication in Parkinson's disease.	Journal Article | Research Support, Non-U.S. Gov't	1
18092155	2008	Disease progression, drug action and Parkinson's disease: why time cannot be ignored.	Journal Article | Research Support, N.I.H., Extramural | Research Support, U.S. Gov't, Non-P.H.S.	1
18092829	2008	Molecular dynamics, flexible docking, virtual screening, ADMET predictions, and molecular interaction field studies to design novel potential MAO-B inhibitors.	Journal Article	1
18093156	2008	Lack of evidence for an association between UCHL1 S18Y and Parkinson's disease.	Journal Article | Research Support, N.I.H., Extramural | Research Support, Non-U.S. Gov't | Research Support, U.S. Gov't, Non-P.H.S.	1
18093171	2008	Oxidative stress on EAAC1 is involved in MPTP-induced glutathione depletion and motor dysfunction.	Journal Article | Research Support, Non-U.S. Gov't	1
18093176	2008	Adjunctive use of the non-ionic surfactant Poloxamer 188 improves fetal dopaminergic cell survival and reinnervation in a neural transplantation strategy for Parkinson's disease.	Journal Article | Research Support, Non-U.S. Gov't	1
18093549	2008	Parkinson's disease and movement disorders: moving forward.	Journal Article | Review	2
18093566	2008	Mitochondria in the aetiology and pathogenesis of Parkinson's disease.	Journal Article | Review	2
18094105	2008	D2-like dopamine receptors modulate SKCa channel function in subthalamic nucleus neurons through inhibition of Cav2.2 channels.	Journal Article | Research Support, N.I.H., Extramural | Research Support, Non-U.S. Gov't	1
18095748	2008	Effects of rivastigmine on tremor and other motor symptoms in patients with Parkinson's disease dementia: a retrospective analysis of a double-blind trial and an open-label extension.	Journal Article | Randomized Controlled Trial | Research Support, Non-U.S. Gov't	1
18095953	2008	Assessment of hallucinations in Parkinson's disease using a novel scale.	Journal Article	1
18095955	2008	Clinical aspects of bowel symptoms in Parkinson's disease.	Journal Article | Research Support, Non-U.S. Gov't	1
18096238	2008	Neurotensin receptors as modulators of glutamatergic transmission.	Journal Article | Review	2
18097154	2008	PENN neurodegenerative disease research - in the spirit of Benjamin Franklin.	Historical Article | Journal Article | Research Support, N.I.H., Extramural | Research Support, Non-U.S. Gov't	2
18097157	2008	Cognitive impairment in Parkinson's disease and dementia with lewy bodies: a spectrum of disease.	Journal Article | Review	2
18097158	2008	Olfactory dysfunction in Parkinson's disease.	Journal Article | Review	2
18097160	2008	Beer and bread to brains and beyond: can yeast cells teach us about neurodegenerative disease?	Journal Article | Research Support, Non-U.S. Gov't | Review	2
18097161	2008	Hsp104: a weapon to combat diverse neurodegenerative disorders.	Journal Article | Research Support, Non-U.S. Gov't | Review	2
18097165	2008	Mutations in LRRK2 as a cause of Parkinson's disease.	Journal Article | Research Support, N.I.H., Extramural | Research Support, Non-U.S. Gov't | Review	1
18097693	2008	RNA interference of LRRK2-microarray expression analysis of a Parkinson's disease key player.	Journal Article | Research Support, Non-U.S. Gov't	1
18098275	2008	Tremor dominant parkinsonism: Clinical description and LRRK2 mutation screening.	Journal Article | Research Support, Non-U.S. Gov't	1
18098279	2008	Executive dysfunction using behavioral assessment of the dysexecutive syndrome in Parkinson's disease.	Journal Article | Research Support, Non-U.S. Gov't	1
18098296	2008	Mild Parkinsonian signs are associated with lower olfactory test scores in the community-dwelling elderly.	Journal Article | Research Support, N.I.H., Extramural	1
18154906	2008	Cardiac conduction disturbance detected in a pediatric population.	Journal Article | Research Support, Non-U.S. Gov't	1
18155331	2008	Effects of Parkinson's disease and levodopa on functional limits of stability.	Controlled Clinical Trial | Journal Article	1
18155613	2008	The exploration of rotenone as a toxin for inducing Parkinson's disease in rats, for application in BBB transport and PK-PD experiments.	Comparative Study | Journal Article | Research Support, Non-U.S. Gov't	1
18156141	2008	Differential effects of black versus green tea on risk of Parkinson's disease in the Singapore Chinese Health Study.	Journal Article | Research Support, N.I.H., Extramural	1
18156521	2008	Effect of social support on informed consent in older adults with Parkinson disease and their caregivers.	Journal Article | Randomized Controlled Trial | Research Support, N.I.H., Extramural | Research Support, U.S. Gov't, Non-P.H.S.	1
18157023	2008	Perioperative events during deep brain stimulation: the experience at cleveland clinic.	Journal Article	1
18157654	2008	Origins and effects of extracellular alpha-synuclein: implications in Parkinson's disease.	Journal Article | Research Support, Non-U.S. Gov't | Review	2
18157704	2008	The role of anxiety in the development of levodopa-induced dyskinesias in an animal model of Parkinson's disease, and the effect of chronic treatment with the selective serotonin reuptake inhibitor citalopram.	Journal Article | Research Support, Non-U.S. Gov't	1
18157908	2008	Trichloroethylene: Parkinsonism and complex 1 mitochondrial neurotoxicity.	Case Reports | Journal Article | Research Support, N.I.H., Extramural | Research Support, Non-U.S. Gov't	2
18158089	2008	Principles and practical issues for cryopreservation of nerve cells.	Journal Article | Review	2
18158092	2008	Effects of feedback on time production errors in aging participants.	Journal Article | Research Support, N.I.H., Extramural	1
18158229	2008	Simultaneous determination of serum concentrations of levodopa, dopamine, 3-O-methyldopa and alpha-methyldopa by HPLC.	Journal Article	1
18158863	2008	Advances in the genetics of Parkinson's disease.	Journal Article | Research Support, Non-U.S. Gov't | Review	2
18158943	2008	Synthesis, radiolabeling and baboon SPECT imaging of 2beta-carbomethoxy-3beta-(3'-[(123)I]iodophenyl)tropane ([(123)I]YP256) as a serotonin transporter radiotracer.	Journal Article | Research Support, N.I.H., Extramural | Research Support, Non-U.S. Gov't | Research Support, U.S. Gov't, Non-P.H.S.	1
18160328	2008	Clioquinol inhibits peroxide-mediated toxicity through up-regulation of phosphoinositol-3-kinase and inhibition of p53 activity.	Journal Article | Research Support, Non-U.S. Gov't	1
18161859	2008	Does APOE explain the linkage of Alzheimer's disease to chromosome 19q13?	Journal Article | Research Support, N.I.H., Extramural | Research Support, N.I.H., Intramural | Research Support, Non-U.S. Gov't	1
18162183	2008	Unilateral vs. bilateral STN DBS effects on working memory and motor function in Parkinson disease.	Clinical Trial | Journal Article | Randomized Controlled Trial | Research Support, N.I.H., Extramural | Research Support, Non-U.S. Gov't	1
18162314	2008	Neuroprotective effects of rotigotine in the acute MPTP-lesioned mouse model of Parkinson's disease.	Journal Article	1
18162323	2008	Secretion of DJ-1 into the serum of patients with Parkinson's disease.	Journal Article | Research Support, Non-U.S. Gov't	1
18162474	2008	Letter regarding: "Paraquat: the red herring of Parkinson's disease research".	Comment | Letter	2
18162487	2008	Genetic variability in the SNCA gene influences alpha-synuclein levels in the blood and brain.	Journal Article | Research Support, N.I.H., Extramural | Research Support, Non-U.S. Gov't	1
18162536	2008	The Parkinson's disease protein alpha-synuclein disrupts cellular Rab homeostasis.	Journal Article | Research Support, N.I.H., Extramural | Research Support, Non-U.S. Gov't	1
18163451	2008	Subthalamic nucleus deep brain stimulation improves deglutition in Parkinson's disease.	Journal Article | Research Support, Non-U.S. Gov't	1
18163452	2008	The variability of levodopa response in Parkinson's disease: is sensitization reversible?	Comment | Letter	2
18163453	2008	For better or worse: The effect of levodopa on speech in Parkinson's disease.	Journal Article | Research Support, Non-U.S. Gov't	1
18163454	2008	Excessive dopamine neuron loss in progressive supranuclear palsy.	Journal Article | Research Support, Non-U.S. Gov't	1
18163456	2008	Staged unilateral or bilateral STN-DBS?	Comment | Letter | Research Support, Non-U.S. Gov't	2
18163457	2008	Increased temporal blood flow associated with visual hallucinations in Parkinson's disease with dementia.	Case Reports | Letter	2
18164283	2008	Visualization of monoaminergic neurons and neurotoxicity of MPTP in live transgenic zebrafish.	Journal Article | Research Support, N.I.H., Extramural | Research Support, Non-U.S. Gov't	1
18164319	2008	Non-steroidal anti-inflammatory drugs have potent anti-fibrillogenic and fibril-destabilizing effects for alpha-synuclein fibrils in vitro.	Journal Article | Research Support, Non-U.S. Gov't	1
18164481	2008	The treatment of movement disorders by deep brain stimulation.	Journal Article | Review	2
18164482	2008	Motor cortex stimulation for pain and movement disorders.	Clinical Trial | Journal Article | Research Support, Non-U.S. Gov't | Review	1
18164491	2008	Image-guided convection-enhanced delivery platform in the treatment of neurological diseases.	Journal Article | Research Support, N.I.H., Extramural | Review	1
18164541	2008	Effect of bilateral subthalamic deep brain stimulation on diphasic dyskinesia.	Journal Article	1
18164552	2008	Galactosylated dopamine enters into the brain, blocks the mesocorticolimbic system and modulates activity and scanning time in Naples high excitability rats.	Journal Article | Research Support, Non-U.S. Gov't	1
18164694	2008	CSC, an adenosine A(2A) receptor antagonist and MAO B inhibitor, reverses behavior, monoamine neurotransmission, and amino acid alterations in the 6-OHDA-lesioned rats.	Journal Article | Research Support, Non-U.S. Gov't	1
18166164	2008	Curcumin treatment alleviates the effects of glutathione depletion in vitro and in vivo: therapeutic implications for Parkinson's disease explained via in silico studies.	Journal Article | Research Support, Non-U.S. Gov't	1
18166467	2008	Synthesis, dopaminergic profile, and molecular dynamics calculations of N-aralkyl substituted 2-aminoindans.	Journal Article | Research Support, Non-U.S. Gov't	1
18166703	2008	alpha-Synuclein gene duplications in sporadic Parkinson disease.	Comment | Editorial	2
18167346	2008	Noninvasive measurement of protein aggregation by mutant huntingtin fragments or alpha-synuclein in the lens.	Journal Article | Research Support, N.I.H., Extramural | Research Support, Non-U.S. Gov't	1
18167537	2008	Nitrated alpha-synuclein immunity accelerates degeneration of nigral dopaminergic neurons.	Journal Article | Research Support, N.I.H., Extramural | Research Support, Non-U.S. Gov't	1
18171385	2008	Progress in Parkinson's disease.	Editorial	2
18171706	2008	Thalamocortical relay fidelity varies across subthalamic nucleus deep brain stimulation protocols in a data-driven computational model.	Journal Article | Research Support, N.I.H., Extramural | Research Support, U.S. Gov't, Non-P.H.S.	1
18172022	2008	Alpha-synuclein-induced aggregation of cytoplasmic vesicles in Saccharomyces cerevisiae.	Journal Article | Research Support, N.I.H., Extramural | Research Support, Non-U.S. Gov't	1
18172063	2008	Midbrain iron content in early Parkinson disease: a potential biomarker of disease status.	Comparative Study | Journal Article | Research Support, Non-U.S. Gov't	1
18172064	2008	Globus pallidus dopamine and Parkinson motor subtypes: clinical and brain biochemical correlation.	Comparative Study | Journal Article | Research Support, Non-U.S. Gov't	1
18172548	2008	Dopamine-modified alpha-synuclein blocks chaperone-mediated autophagy.	Journal Article | Research Support, N.I.H., Extramural | Research Support, Non-U.S. Gov't	1
18172580	2008	Solid lipid nanoparticles as delivery systems for bromocriptine.	Journal Article | Research Support, Non-U.S. Gov't	1
18173235	2008	Mitochondrial dysfunction, oxidative stress, and apoptosis revealed by proteomic and transcriptomic analyses of the striata in two mouse models of Parkinson's disease.	Comparative Study | Journal Article | Research Support, N.I.H., Extramural | Research Support, Non-U.S. Gov't | Research Support, U.S. Gov't, Non-P.H.S.	1
18173325	2008	Comparison of the therapeutic potential of adult and embryonic neural precursor cells in a rat model of Parkinson disease.	Comparative Study | Journal Article | Research Support, Non-U.S. Gov't	1
18173326	2008	Direct inhibition of levodopa-induced beginning-of-dose motor deterioration by subthalamic nucleus stimulation in a patient with Parkinson disease.	Case Reports | Journal Article | Research Support, Non-U.S. Gov't	2
18174901	2008	The mitochondrial serine protease HtrA2/Omi: an overview.	Journal Article | Research Support, Non-U.S. Gov't | Review	2
18175337	2008	Placebo influences on dyskinesia in Parkinson's disease.	Journal Article | Research Support, N.I.H., Extramural | Research Support, Non-U.S. Gov't	1
18175338	2008	The DRD2 TaqIA polymorphism and demand of dopaminergic medication in Parkinson's disease.	Journal Article | Research Support, Non-U.S. Gov't	1
18175339	2008	Voluntary, spontaneous, and reflex blinking in Parkinson's disease.	Journal Article	1
18175343	2008	Scales to assess psychosis in Parkinson's disease: Critique and recommendations.	Journal Article | Validation Studies	1
18175346	2008	Assessment of idiopathic rapid-eye-movement sleep behavior disorder by transcranial sonography, olfactory function test, and FP-CIT-SPECT.	Journal Article | Research Support, Non-U.S. Gov't	1
18175348	2008	Are delayed-start design trials to show neuroprotection in Parkinson's disease fundamentally flawed?	Journal Article	1
18177636	2008	6,7-di-O-glucopyranosyl-esculetin protects SH-SY5Y cells from dopamine-induced cytotoxicity.	Journal Article | Research Support, Non-U.S. Gov't	1
18178088	2008	Synthesis and SAR of selective muscarinic acetylcholine receptor subtype 1 (M1 mAChR) antagonists.	Journal Article | Research Support, N.I.H., Extramural | Research Support, Non-U.S. Gov't	1
18178250	2008	Is exposure to enriched environment beneficial for functional post-lesional recovery in temporal lobe epilepsy?	Journal Article | Research Support, N.I.H., Extramural | Research Support, U.S. Gov't, Non-P.H.S. | Review	1
18178568	2008	Effects of disease duration on the clinical features and brain glucose metabolism in patients with mixed type multiple system atrophy.	Journal Article | Research Support, Non-U.S. Gov't	1
18178571	2008	Attentional control in Parkinson's disease is dependent on COMT val 158 met genotype.	Journal Article | Research Support, Non-U.S. Gov't	1
18178617	2008	The phosphorylation state of Ser-129 in human alpha-synuclein determines neurodegeneration in a rat model of Parkinson disease.	Journal Article | Research Support, N.I.H., Extramural	1
18179253	2008	Formation of a high affinity lipid-binding intermediate during the early aggregation phase of alpha-synuclein.	Journal Article | Research Support, Non-U.S. Gov't	1
18179476	2008	The intrastriatal injection of thrombin in rat induced a retrograde apoptotic degeneration of nigral dopaminergic neurons through synaptic elimination.	Journal Article | Research Support, Non-U.S. Gov't	1
18179904	2008	Nature of mitochondrial DNA deletions in substantia nigra neurons.	Journal Article | Research Support, Non-U.S. Gov't	1
18179907	2008	Is alpha-synuclein the culprit of the Parkinsonian neurodegeneration?	Editorial	2
18180713	2008	The movers and shakers of deep brain stimulation.	Comment | News	2
18180775	2008	CNS delivery of vectored prion-specific single-chain antibodies delays disease onset.	Journal Article | Research Support, N.I.H., Extramural	1
18180867	2008	Effect of bilateral subthalamic nucleus stimulation on levodopa-unresponsive axial symptoms in Parkinson's disease.	Journal Article	1
18181204	2008	Dopaminergic drug-induced tics in PARK2-positive Parkinson's disease.	Case Reports | Letter	2
18181207	2008	Bilateral pedunculopontine nuclei strokes presenting as freezing of gait.	Case Reports | Journal Article	2
18181208	2008	Perceived imbalance and risk of Parkinson's disease.	Journal Article | Research Support, N.I.H., Extramural | Research Support, N.I.H., Intramural	1
18181210	2008	The effectiveness of exercise interventions for people with Parkinson's disease: a systematic review and meta-analysis.	Journal Article | Meta-Analysis | Research Support, Non-U.S. Gov't | Review | Systematic Review	1
18181565	2008	Multi-target-directed ligands to combat neurodegenerative diseases.	Journal Article | Research Support, Non-U.S. Gov't | Review	2
18181951	2008	Stem cells and neurological diseases.	Journal Article | Research Support, Non-U.S. Gov't | Review	2
18182047	2008	Tat-Hsp70 protects dopaminergic neurons in midbrain cultures and in the substantia nigra in models of Parkinson's disease.	Journal Article | Research Support, Non-U.S. Gov't	1
18182054	2008	Role of autophagy in G2019S-LRRK2-associated neurite shortening in differentiated SH-SY5Y cells.	Journal Article | Research Support, N.I.H., Extramural | Research Support, Non-U.S. Gov't	1
18182484	2008	Hypothesis-based RNAi screening identifies neuroprotective genes in a Parkinson's disease model.	Journal Article | Research Support, Non-U.S. Gov't	1
18182779	2008	Red blood cells are the major source of alpha-synuclein in blood.	Comparative Study | Journal Article	1
18183483	2008	An unusual member of the Cdk family: Cdk5.	Journal Article | Review	2
18183537	2008	Seletracetam, a small molecule SV2A modulator for the treatment of epilepsy.	Journal Article | Review	2
18184368	2008	Changes in adult neurogenesis in neurodegenerative diseases: cause or consequence?	Journal Article | Research Support, Non-U.S. Gov't | Review	2
18184785	2008	Unregulated cytosolic dopamine causes neurodegeneration associated with oxidative stress in mice.	Journal Article | Research Support, N.I.H., Extramural | Research Support, Non-U.S. Gov't	1
18184789	2008	Induction of the phase II detoxification pathway suppresses neuron loss in Drosophila models of Parkinson's disease.	Journal Article | Research Support, N.I.H., Extramural | Research Support, Non-U.S. Gov't	1
18184843	2008	A whole-brain analysis in de novo Parkinson disease.	Journal Article | Research Support, Non-U.S. Gov't	1
18184918	2008	Statin use and the risk of Parkinson disease.	Comparative Study | Journal Article | Research Support, N.I.H., Extramural | Research Support, Non-U.S. Gov't | Research Support, U.S. Gov't, Non-P.H.S.	1
18185104	2008	Subthalamic stimulation increases striatal tyrosine hydroxylase phosphorylation.	Journal Article | Research Support, Non-U.S. Gov't	1
18185106	2008	D1 receptor regulation of preprotachykinin-A gene by extracellular signal-regulated kinase pathway in striatal cultures.	Journal Article | Research Support, N.I.H., Extramural	1
18185940	2008	Cortical alpha-synuclein load is associated with amyloid-beta plaque burden in a subset of Parkinson's disease patients.	Journal Article | Research Support, Non-U.S. Gov't	1
18186116	2008	Abnormal metabolic networks in atypical parkinsonism.	Journal Article	1
18186117	2008	Deep brain stimulation hardware complications: the role of electrode impedance and current measurements.	Case Reports | Journal Article	2
18186601	2008	Application of targeted quantitative proteomics analysis in human cerebrospinal fluid using a liquid chromatography matrix-assisted laser desorption/ionization time-of-flight tandem mass spectrometer (LC MALDI TOF/TOF) platform.	Journal Article | Research Support, N.I.H., Extramural | Research Support, Non-U.S. Gov't | Research Support, U.S. Gov't, Non-P.H.S.	1
18187333	2008	Progressive behavioral deficits in DJ-1-deficient mice are associated with normal nigrostriatal function.	Comparative Study | Journal Article | Research Support, N.I.H., Intramural	1
18187477	2008	The nosological position of apathy in clinical practice.	Journal Article | Research Support, Non-U.S. Gov't | Review	2
18187492	2008	The role of autophagy-lysosome pathway in neurodegeneration associated with Parkinson's disease.	Journal Article | Research Support, Non-U.S. Gov't | Review	2
18187494	2008	Diagnosis of fall risk in Parkinson disease: an analysis of individual and collective clinical balance test interpretation.	Journal Article | Research Support, Non-U.S. Gov't	1
18188495	2008	Nutrition and the risk for Parkinson's disease: review of the literature.	Journal Article | Research Support, Non-U.S. Gov't | Review	2
18188499	2008	PARK2 mutations and clinical features in a Chinese population with early-onset Parkinson's disease.	Journal Article	1
18189141	2008	Curcumin inhibits aggregation of alpha-synuclein.	Journal Article | Research Support, N.I.H., Extramural | Research Support, Non-U.S. Gov't	1
18189338	2008	A rank-based sample size method for multiple outcomes in clinical trials.	Journal Article | Research Support, N.I.H., Extramural	1
18189346	2008	Identification of novel, water-soluble, 2-amino-N-pyrimidin-4-yl acetamides as A2A receptor antagonists with in vivo efficacy.	Journal Article	1
18190508	2008	Does motor subtype influence neurocognitive performance in Parkinson's disease without dementia?	Journal Article | Research Support, Non-U.S. Gov't	1
18190519	2008	Parkin occurs in a stable, non-covalent, approximately 110-kDa complex in brain.	Comparative Study | Journal Article | Research Support, Non-U.S. Gov't	1
18190522	2008	Neuroprotective effects of novel phosphatidylglycerol-based phospholipids in the 6-hydroxydopamine model of Parkinson's disease.	Comparative Study | Journal Article	1
18191405	2008	Transcriptional dysregulation in a transgenic model of Parkinson disease.	Comparative Study | Journal Article | Research Support, N.I.H., Extramural | Research Support, Non-U.S. Gov't	1
18191417	2008	Animal models of BMAA neurotoxicity: a critical review.	Journal Article | Research Support, N.I.H., Extramural | Review	1
18191751	2008	Systemic adaptation to oxidative challenge induced by regular exercise.	Journal Article | Research Support, Non-U.S. Gov't | Review	2
18191903	2008	Sequential and concerted gene expression changes in a chronic in vitro model of parkinsonism.	Journal Article | Research Support, N.I.H., Extramural | Research Support, Non-U.S. Gov't	1
18192273	2008	Functional mitochondria are required for alpha-synuclein toxicity in aging yeast.	Journal Article | Research Support, Non-U.S. Gov't	1
18193279	2008	Human pallidothalamic and cerebellothalamic tracts: anatomical basis for functional stereotactic neurosurgery.	Journal Article | Research Support, Non-U.S. Gov't	1
18193822	2008	Targeting mitochondria.	Journal Article | Research Support, N.I.H., Extramural | Research Support, U.S. Gov't, Non-P.H.S. | Review	1
18194213	2008	Dopaminergic differentiation of human neural stem cells mediated by co-cultured rat striatal brain slices.	Journal Article | Research Support, Non-U.S. Gov't	1
18194447	2008	Fetal stem cells from extra-embryonic tissues: do not discard.	Journal Article | Review	2
18195004	2008	alpha-Synuclein aggregates interfere with Parkin solubility and distribution: role in the pathogenesis of Parkinson disease.	Journal Article | Research Support, N.I.H., Extramural | Research Support, Non-U.S. Gov't	1
18195271	2008	Clinicopathologic study of a SNCA gene duplication patient with Parkinson disease and dementia.	Case Reports | Journal Article	2
18195522	2008	[The protein-destroying machinery].	English Abstract | Journal Article	1
18196202	2008	Pedunculopontine nucleus deep brain stimulation changes spinal cord excitability in Parkinson's disease patients.	Controlled Clinical Trial | Journal Article	1
18196212	2008	New developments in understanding and treating neuroinflammation.	Journal Article | Research Support, Non-U.S. Gov't | Review	2
18196299	2008	Towards a pathway definition of Parkinson's disease: a complex disorder with links to cancer, diabetes and inflammation.	Journal Article	1
18197194	2008	Founder mutation p.R1441C in the leucine-rich repeat kinase 2 gene in Belgian Parkinson's disease patients.	Journal Article | Research Support, Non-U.S. Gov't	1
18197244	2008	Protection by the NDI1 gene against neurodegeneration in a rotenone rat model of Parkinson's disease.	Journal Article | Research Support, N.I.H., Extramural | Research Support, Non-U.S. Gov't	1
18197259	2008	Beyond Parkinson disease: amyotrophic lateral sclerosis and the axon guidance pathway.	Journal Article | Research Support, N.I.H., Extramural | Research Support, Non-U.S. Gov't	1
18197273	2008	Chronic nicotine treatment induces rat CYP2D in the brain but not in the liver: an investigation of induction and time course.	Journal Article | Research Support, Non-U.S. Gov't	1
18198471	2008	Neuropsychotoxicity of abused drugs: potential of dextromethorphan and novel neuroprotective analogs of dextromethorphan with improved safety profiles in terms of abuse and neuroprotective effects.	Journal Article | Research Support, Non-U.S. Gov't | Review	2
18198943	2008	Conformational equilibria in monomeric alpha-synuclein at the single-molecule level.	Journal Article | Research Support, Non-U.S. Gov't	1
18199701	2008	Rapamycin inhibits polyglutamine aggregation independently of autophagy by reducing protein synthesis.	Journal Article | Research Support, Non-U.S. Gov't	1
18199832	2008	Dyslipidemia is a protective factor in amyotrophic lateral sclerosis.	Journal Article | Research Support, Non-U.S. Gov't	1
18199997	2008	Lower-body parkinsonism: reconsidering the threshold for external lumbar drainage.	Case Reports | Journal Article	2
18200603	2008	Footstep adjustments used to turn during walking in Parkinson's disease.	Journal Article | Research Support, Non-U.S. Gov't	1
18201142	2008	Outcomes associated with pharmacologic treatments in Parkinson's disease: a review of recent literature.	Journal Article | Review	2
18201193	2008	LRRK2 Gly2385Arg variant is a risk factor of Parkinson's disease among Han-Chinese from mainland China.	Journal Article | Research Support, Non-U.S. Gov't	1
18201550	2008	A brain-specific decrease of the tyrosine hydroxylase protein in sepiapterin reductase-null mice--as a mouse model for Parkinson's disease.	Journal Article | Research Support, Non-U.S. Gov't	1
18201823	2008	Caffeine activates the PI3K/Akt pathway and prevents apoptotic cell death in a Parkinson's disease model of SH-SY5Y cells.	Journal Article | Research Support, Non-U.S. Gov't	1
18201824	2008	A study of LRRK2 mutations and Parkinson's disease in Brazil.	Journal Article | Research Support, Non-U.S. Gov't	1
18201835	2008	Increased progenitor cell proliferation and astrogenesis in the partial progressive 6-hydroxydopamine model of Parkinson's disease.	Journal Article | Research Support, Non-U.S. Gov't	1
18201941	2008	Characterization of an antibody scFv that recognizes fibrillar insulin and beta-amyloid using atomic force microscopy.	Journal Article | Research Support, N.I.H., Extramural	1
18202103	2008	Induction of A9 dopaminergic neurons from neural stem cells improves motor function in an animal model of Parkinson's disease.	Journal Article	1
18202105	2008	EEG comparisons in early Alzheimer's disease, dementia with Lewy bodies and Parkinson's disease with dementia patients with a 2-year follow-up.	Comparative Study | Evaluation Studies | Journal Article	1
18202206	2008	Executive functions are impaired in patients with Parkinson's disease with visual hallucinations.	Journal Article | Research Support, Non-U.S. Gov't	1
18202242	2008	Altered diffusion in the frontal lobe in Parkinson disease.	Journal Article | Research Support, N.I.H., Extramural | Research Support, Non-U.S. Gov't	1
18202920	2008	Nitrated alpha-synuclein and microglial neuroregulatory activities.	Journal Article | Research Support, N.I.H., Extramural | Research Support, Non-U.S. Gov't	1
18203877	2008	Unlocking the secrets of Parkinson disease.	Journal Article | Review	2
18204344	2008	Reduction in neuroleptic-induced movement disorders after a switch to quetiapine in patients with schizophrenia.	Journal Article | Randomized Controlled Trial | Research Support, Non-U.S. Gov't	1
18204803	2008	Cognitive impairment in 873 patients with idiopathic Parkinson's disease. Results from the German Study on Epidemiology of Parkinson's Disease with Dementia (GEPAD).	Journal Article | Research Support, Non-U.S. Gov't	1
18204805	2008	Long-term EMG recordings differentiate between parkinsonian and essential tremor.	Journal Article | Validation Studies	1
18204806	2008	Testing the SF-36 in Parkinson's disease. Implications for reporting rating scale data.	Journal Article | Research Support, Non-U.S. Gov't	1
18204968	2008	Delayed treatment with arundic acid reduces the MPTP-induced neurotoxicity in mice.	Journal Article | Research Support, Non-U.S. Gov't	1
18205084	2008	Actigraphic evidence for night-time hyperkinesia in Parkinson's disease.	Comparative Study | Journal Article	1
18205743	2008	An altered keratinocyte phenotype in oral submucous fibrosis: correlation of keratin K17 expression with disease severity.	Journal Article	1
18205834	2008	Non-hydrolytic functions of acetylcholinesterase. The significance of C-terminal peptides.	Journal Article | Review	2
18205889	2008	Gene-gene interaction between FGF20 and MAOB in Parkinson disease.	Comparative Study | Journal Article | Research Support, N.I.H., Extramural	1
18205903	2008	Effect of optical flow versus attentional strategy on gait in Parkinson's Disease: a study with a portable optical stimulating device.	Journal Article	1
18206128	2008	Therapeutic attenuation of mitochondrial dysfunction and oxidative stress in neurotoxin models of Parkinson's disease.	Evaluation Studies | Journal Article | Research Support, Non-U.S. Gov't	1
18206139	2008	Stimulation of suicidal erythrocyte death by amantadine.	Journal Article | Research Support, Non-U.S. Gov't	1
18206238	2008	[Clinical interest of fMRI and functional exploration methods of brain activity and interactivity: physical and neurophysiological considerations].	English Abstract | Journal Article | Review	2
18206423	2008	Epigenetic targets of HDAC inhibition in neurodegenerative and psychiatric disorders.	Journal Article | Research Support, N.I.H., Extramural | Research Support, Non-U.S. Gov't | Review	1
18207110	2008	Profile: Eduardo Tolosa: from Spain to the USA and back again.	Biography | Historical Article | Journal Article	2
18207323	2008	Protective properties afforded by pioglitazone against intrastriatal LPS in Sprague-Dawley rats.	Journal Article | Research Support, N.I.H., Extramural	1
18207647	2008	Chronic but not acute treatment with caffeine attenuates traumatic brain injury in the mouse cortical impact model.	Journal Article | Research Support, N.I.H., Extramural | Research Support, Non-U.S. Gov't	1
18208327	2008	Discerning the ancestry of European Americans in genetic association studies.	Journal Article | Research Support, N.I.H., Extramural | Research Support, Non-U.S. Gov't	1
18208777	2008	[Quick and simple synthesis of (11)C-(+)-alpha-dihydrotetrabenazine to be used as a PET radioligand of vesicular monoamine transporters].	Journal Article	1
18209204	2008	Lower urinary tract symptoms in dementia with Lewy bodies, Parkinson disease, and Alzheimer disease.	Journal Article	1
18210043	2008	[Intermittent apomorphine injections as rescue therapy for advanced Parkinson's disease. Consensus statement].	Case Reports | Consensus Development Conference | Journal Article	2
18210157	2008	Exploring gene-environment interactions in Parkinson's disease.	Journal Article | Multicenter Study | Research Support, N.I.H., Extramural | Research Support, Non-U.S. Gov't | Research Support, U.S. Gov't, Non-P.H.S.	1
18210231	2008	Pharmacological analysis of human D1 AND D2 dopamine receptor missense variants.	Journal Article | Research Support, N.I.H., Extramural	1
18211020	2008	Berry fruit supplementation and the aging brain.	Journal Article | Review	2
18211709	2008	Analysis of Parkinson disease patients from Portugal for mutations in SNCA, PRKN, PINK1 and LRRK2.	Journal Article | Research Support, N.I.H., Intramural | Research Support, Non-U.S. Gov't	1
18212602	2008	Multiple medication use presenting as Parkinson's dementia complex: a message from Titanic.	Case Reports | Journal Article	2
18212789	2008	Psychosocial adjustment after deep brain stimulation in Parkinson's disease.	Journal Article | Review	2
18213618	2008	Comprehensive analysis of LRRK2 in publicly available Parkinson's disease cases and neurologically normal controls.	Journal Article | Research Support, N.I.H., Intramural	1
18213739	2008	Clinical correlates of Parkinsonian signs in community- dwelling Chinese older persons: a population based study.	Journal Article	1
18214453	2008	Effects of rhythmic sensory stimulation (auditory, visual) on gait in Parkinson's disease patients.	Journal Article | Research Support, Non-U.S. Gov't	1
18214822	2008	[Unilateral subthalamic stimulation in the treatment of advanced Parkinson's disease].	Comparative Study | English Abstract | Journal Article	1
18214827	2008	[Pramipexole and Parkinson's disease, an update].	Journal Article | Review	2
18214993	2008	The Roc domain of leucine-rich repeat kinase 2 is sufficient for interaction with microtubules.	Comparative Study | Journal Article | Research Support, N.I.H., Extramural | Research Support, Non-U.S. Gov't | Research Support, U.S. Gov't, Non-P.H.S.	1
18215153	2008	Should levodopa dose be reduced when switched to stalevo?	Journal Article | Randomized Controlled Trial | Research Support, Non-U.S. Gov't	1
18215242	2008	Prior pallidotomy reduces and modifies neuronal activity in the subthalamic nucleus of Parkinson's disease patients.	Comparative Study | Journal Article | Research Support, Non-U.S. Gov't	1
18215403	2008	Impaired reproduction of second but not millisecond time intervals in Parkinson's disease.	Journal Article	1
18215617	2008	The blood-brain barrier in health and chronic neurodegenerative disorders.	Journal Article | Research Support, N.I.H., Extramural | Research Support, Non-U.S. Gov't | Review	1
18216303	2008	Executive dysfunction and memory impairment in idiopathic REM sleep behavior disorder.	Comparative Study | Journal Article | Research Support, Non-U.S. Gov't	1
18216494	2008	Ubiquitination of alpha-synuclein and autophagy in Parkinson's disease.	Journal Article | Review	2
18216876	2008	The two faces of protein misfolding: gain- and loss-of-function in neurodegenerative diseases.	Journal Article | Research Support, Non-U.S. Gov't | Review	2
18217187	2008	Is REM sleep behaviour disorder (RBD) a risk factor of dementia in idiopathic Parkinson's disease?	Journal Article	1
18217883	2008	Is quality of life in non-demented Parkinson's disease patients related to cognitive performance? A clinic-based cross-sectional study.	Journal Article	1
18218039	2008	The effect of small molecules in modulating the chaperone activity of alphaB-crystallin against ordered and disordered protein aggregation.	Journal Article | Research Support, Non-U.S. Gov't	1
18218185	2008	Determination of levodopa and biogenic amines in urine samples using high-performance liquid chromatography.	Journal Article | Research Support, Non-U.S. Gov't	1
18218782	2008	Cytoplasmic Pink1 activity protects neurons from dopaminergic neurotoxin MPTP.	Journal Article | Research Support, Non-U.S. Gov't	1
18219254	2008	Striatal beta-amyloid deposition in Parkinson disease with dementia.	Journal Article | Research Support, N.I.H., Extramural | Research Support, Non-U.S. Gov't	1
18219256	2008	Mortalin: a protein associated with progression of Parkinson disease?	Journal Article | Research Support, N.I.H., Extramural | Research Support, Non-U.S. Gov't	1
18219258	2008	Dopaminergic lesion enhances growth factor-induced striatal neuroblast migration.	Journal Article | Research Support, Non-U.S. Gov't	1
18219443	2008	Burning mouth syndrome responsive to pramipexol.	Case Reports | Journal Article	2
18220329	2008	Vesicular monoamine transporter substrate/inhibitor activity of MPTP/MPP+ derivatives: a structure-activity study.	Journal Article | Research Support, N.I.H., Extramural	1
18220544	2008	A chemical genetics approach for specific differentiation of stem cells to somatic cells: a new promising therapeutical approach.	Journal Article | Research Support, Non-U.S. Gov't | Review	2
18220762	2008	Aggresome formation and neurodegenerative diseases: therapeutic implications.	Journal Article | Research Support, N.I.H., Extramural | Review	1
18220938	2008	Mechanisms of intimal hyperplasia learned from a murine carotid artery ligation model.	Journal Article | Research Support, N.I.H., Extramural | Review	1
18220985	2008	Protein folding, unfolding and misfolding: role played by intermediate States.	Journal Article | Research Support, Non-U.S. Gov't | Review	2
18221241	2008	The evolution of pharmacological treatment for Parkinson's disease.	Journal Article | Review	2
18221242	2008	Zolpidem therapy for movement disorders.	Journal Article | Review	2
18221243	2008	Modulation of sirtuins: new targets for antiageing.	Journal Article | Research Support, Non-U.S. Gov't | Review	2
18221327	2008	Upregulation of HIF-1alpha in malignant transformation of oral submucous fibrosis.	Journal Article	1
18221368	2008	Biochemical aspects of the neuroprotective mechanism of PTEN-induced kinase-1 (PINK1).	Journal Article | Research Support, Non-U.S. Gov't | Review	2
18221373	2008	In vitro high affinity alpha-synuclein binding sites for the amyloid imaging agent PIB are not matched by binding to Lewy bodies in postmortem human brain.	Comparative Study | Journal Article | Research Support, N.I.H., Extramural | Research Support, Non-U.S. Gov't	1
18221898	2008	From juvenile parkinsonism to encephalitis lethargica, a new phenotype of post-streptococcal disorders: case report.	Case Reports | Journal Article	2
18222110	2008	Oxcarbazepine may induce psychotic symptoms in Parkinson's disease.	Case Reports | Journal Article	2
18222424	2008	Rasagiline is neuroprotective in a transgenic model of multiple system atrophy.	Journal Article	1
18222544	2008	Receptor-receptor interactions within receptor mosaics. Impact on neuropsychopharmacology.	Journal Article | Research Support, Non-U.S. Gov't | Review	2
18222654	2008	Therapeutic effects of Delta9-THC and modafinil in a marmoset Parkinson model.	Journal Article | Research Support, Non-U.S. Gov't	1
18222993	2008	Metabolomic profiling to develop blood biomarkers for Parkinson's disease.	Journal Article | Research Support, Non-U.S. Gov't | Research Support, U.S. Gov't, Non-P.H.S.	1
18223017	2008	Changes in quality of life in people with Parkinson's disease left untreated at diagnosis.	Journal Article | Research Support, Non-U.S. Gov't	1
18223146	2008	Metoclopramide, an increasingly recognized cause of tardive dyskinesia.	Journal Article	1
18224307	2008	MPTP-treated mice: long-lasting loss of nigral TH-ir neurons but not paradoxical sleep alterations.	Journal Article | Research Support, Non-U.S. Gov't	1
18224547	2008	The impact of neurological illness on marital relationships.	Journal Article	1
18226058	2008	Animal models for probing the developmental basis of disease and dysfunction paradigm.	Journal Article | Review	2
18226108	2008	MicroRNAs (miRNAs) in neurodegenerative diseases.	Journal Article | Review	2
18226536	2008	Extrastriatal monoamine neuron function in Parkinson's disease: an 18F-dopa PET study.	Comparative Study | Journal Article | Research Support, Non-U.S. Gov't	1
18226537	2008	Proteomic analysis of rat brain mitochondria following exposure to dopamine quinone: implications for Parkinson disease.	Comparative Study | Journal Article | Research Support, N.I.H., Extramural	1
18228568	2008	Placebo response in Parkinson's disease: comparisons among 11 trials covering medical and surgical interventions.	Comparative Study | Journal Article | Research Support, N.I.H., Extramural	1
18228569	2008	Are parkin patients particularly suited for deep-brain stimulation?	Journal Article | Research Support, N.I.H., Extramural | Research Support, Non-U.S. Gov't	1
18230051	2008	Histone deacetylase inhibitors: possible implications for neurodegenerative disorders.	Journal Article | Research Support, Non-U.S. Gov't | Review	2
18230274	2008	Pramipexole safely replaces ergot dopamine agonists with either rapid or slow switching.	Clinical Trial | Journal Article | Multicenter Study | Research Support, Non-U.S. Gov't	1
18230346	2008	Assembly of alpha-synuclein fibrils in nanoscale studied by peptide truncation and AFM.	Journal Article | Research Support, Non-U.S. Gov't	1
18230723	2008	The PINK1/Parkin pathway regulates mitochondrial morphology.	Journal Article | Research Support, N.I.H., Extramural | Research Support, Non-U.S. Gov't	1
18230735	2008	Structure of the ROC domain from the Parkinson's disease-associated leucine-rich repeat kinase 2 reveals a dimeric GTPase.	Journal Article | Research Support, N.I.H., Intramural | Research Support, Non-U.S. Gov't	1
18230864	2008	A randomized study of three interventions for aspiration of thin liquids in patients with dementia or Parkinson's disease.	Journal Article | Randomized Controlled Trial	1
18230875	2008	Habituation of the auditory startle response in cervical dystonia and Parkinson's disease.	Journal Article	1
18230877	2008	Is dopamine agonist therapy associated with developing pathological gambling in Parkinson's disease patients?	Journal Article | Review	2
18231798	2008	The progression of pathology in longitudinally followed patients with Parkinson's disease.	Journal Article | Research Support, Non-U.S. Gov't	1
18232016	2008	The olfactory vector hypothesis of neurodegenerative disease: is it viable?	Journal Article | Research Support, N.I.H., Extramural | Review	1
18232327	2008	[Segawa disease].	English Abstract | Historical Article | Journal Article	2
18232328	2008	[Kosaka's disease].	English Abstract | Historical Article | Journal Article | Review	2
18232418	2008	Parkinson's: a caregiver's challenge.	Journal Article	1
18234165	2008	Potent induction of total cellular GSH and NQO1 as well as mitochondrial GSH by 3H-1,2-dithiole-3-thione in SH-SY5Y neuroblastoma cells and primary human neurons: protection against neurocytotoxicity elicited by dopamine, 6-hydroxydopamine, 4-hydroxy-2-nonenal, or hydrogen peroxide.	Journal Article | Research Support, N.I.H., Extramural	1
18234896	2008	Differential tonic GABA conductances in striatal medium spiny neurons.	Comparative Study | Journal Article | Research Support, N.I.H., Extramural	1
18235974	2008	Protective effects of a new metalloporphyrin on paraquat-induced oxidative stress and apoptosis in N27 cells.	Journal Article	1
18235988	2008	Role of reactive nitrogen and reactive oxygen species against MPTP neurotoxicity in mice.	Journal Article | Research Support, Non-U.S. Gov't	1
18236005	2008	PRNP M129V homozygosity in multiple system atrophy vs. Parkinson's disease.	Journal Article | Research Support, N.I.H., Extramural	1
18236081	2008	Cellular prion protein electron microscopy: attempts/limits and clues to a synaptic trait. Implications in neurodegeneration process.	Journal Article | Review	2
18236470	2008	Complex EPSCs evoked in substantia nigra reticulata neurons are disrupted by repetitive stimulation of the subthalamic nucleus.	Journal Article | Research Support, N.I.H., Extramural | Research Support, U.S. Gov't, Non-P.H.S.	1
18237459	2008	Selegiline reduces cisplatin-induced neuronal death in neuroblastoma cells.	Journal Article	1
18237731	2008	Effects of a moving target versus a temporal constraint on reach and grasp in patients with Parkinson's disease.	Comparative Study | Journal Article	1
18237741	2008	An scFv intrabody against the nonamyloid component of alpha-synuclein reduces intracellular aggregation and toxicity.	Journal Article | Research Support, N.I.H., Extramural | Research Support, Non-U.S. Gov't	1
18238775	2008	Transgenic mice overexpressing tyrosine-to-cysteine mutant human alpha-synuclein: a progressive neurodegenerative model of diffuse Lewy body disease.	Journal Article | Research Support, Non-U.S. Gov't	1
18238832	2008	Effect of (R)-salsolinol and N-methyl-(R)-salsolinol on the balance impairment between dopamine and acetylcholine in rat brain: involvement in pathogenesis of Parkinson disease.	Journal Article | Research Support, Non-U.S. Gov't	1
18239344	2008	The relationship between bone density and the physical performance of ambulatory patients with Parkinson's disease.	Journal Article	1
18240153	2008	Dihydrotetrabenazine positron emission tomography imaging in early, untreated Parkinson's disease.	Comparative Study | Journal Article | Research Support, Non-U.S. Gov't	1
18240321	2008	Differential effects of D-amphetamine on red and blue light-induced photic activation: A novel BOLD fMRI assay of human dopamine function.	Journal Article | Research Support, N.I.H., Extramural	1
18240947	2008	Optimal stimulation site.	Comment | Letter	2
18241048	2008	Receptor-activity modifying protein 1 expression is increased in the striatum following repeated L-DOPA administration in a 6-hydroxydopamine lesioned rat model of Parkinson's disease.	Journal Article | Research Support, Non-U.S. Gov't	1
18241049	2008	Dopamine D2(High) receptors on intact cells.	Journal Article | Research Support, Non-U.S. Gov't	1
18241240	2008	Empiric refinement of the pathologic assessment of Lewy-related pathology in the dementia patient.	Journal Article | Research Support, N.I.H., Extramural | Research Support, U.S. Gov't, Non-P.H.S.	1
18241530	2008	Validity, sensitivity and specificity of the mentation, behavior and mood subscale of the UPDRS.	Journal Article | Research Support, N.I.H., Extramural | Research Support, Non-U.S. Gov't	1
18241847	2008	Effects of the extract of Anemopaegma mirandum (Catuaba) on Rotenone-induced apoptosis in human neuroblastomas SH-SY5Y cells.	Journal Article | Research Support, Non-U.S. Gov't	1
18241930	2008	Survival and functional recovery of transplanted human dopaminergic neurons into hemiparkinsonian rats depend on the cannula size of the implantation instrument.	Comparative Study | Journal Article | Research Support, Non-U.S. Gov't	1
18242171	2008	D2/D3 receptor agonist ropinirole protects dopaminergic cell line against rotenone-induced apoptosis through inhibition of caspase- and JNK-dependent pathways.	Journal Article | Research Support, Non-U.S. Gov't	1
18242592	2008	Magnesium exerts both preventive and ameliorating effects in an in vitro rat Parkinson disease model involving 1-methyl-4-phenylpyridinium (MPP+) toxicity in dopaminergic neurons.	Journal Article | Research Support, Non-U.S. Gov't	1
18242647	2008	The role of the orbitofrontal cortex in human discrimination learning.	Journal Article | Research Support, Non-U.S. Gov't	1
18242750	2008	Myocardial nerve fibers are preserved in MPTP-treated mice, despite cardiac sympathetic dysfunction.	Journal Article	1
18243716	2008	Superoxide dismutase overexpression protects dopaminergic neurons in a Drosophila model of Parkinson's disease.	Journal Article | Research Support, Non-U.S. Gov't	1
18243799	2008	DYT16, a novel young-onset dystonia-parkinsonism disorder: identification of a segregating mutation in the stress-response protein PRKRA.	Journal Article | Research Support, N.I.H., Intramural	1
18245082	2008	Mitochondrial import and accumulation of alpha-synuclein impair complex I in human dopaminergic neuronal cultures and Parkinson disease brain.	Journal Article | Research Support, N.I.H., Extramural	1
18245192	2008	Treatment of psychosis in Lewy body disease.	Letter	2
18246449	2008	DJ-1 is essential for long-term depression at hippocampal CA1 synapses.	Journal Article | Research Support, N.I.H., Intramural	1
18246461	2008	Quantitative micro-analysis of metal ions in subcellular compartments of cultured dopaminergic cells by combination of three ion beam techniques.	Journal Article | Research Support, Non-U.S. Gov't	1
18247187	2008	[Onset of dopaminergic therapy in Parkinson's disease: six good reasons not to delay it].	English Abstract | Journal Article | Review	2
18247280	2008	[Prevalence of dementia in the elderly aged above 65 in a district in the Basque Country].	English Abstract | Journal Article	1
18247558	2008	MALDI imaging of formalin-fixed paraffin-embedded tissues: application to model animals of Parkinson disease for biomarker hunting.	Journal Article | Research Support, Non-U.S. Gov't	1
18248312	2008	Irregular gastrointestinal drug absorption in Parkinson's disease.	Journal Article | Review	2
18248314	2008	Clinical experience with pramipexole in the treatment of restless legs syndrome.	Journal Article | Review	2
18248323	2008	In vitro generation of dopaminergic neurons from adult subventricular zone neural progenitor cells.	Journal Article | Research Support, N.I.H., Extramural | Research Support, Non-U.S. Gov't	1
18248328	2008	Small-interfering-RNA-mediated silencing of human glutamate dehydrogenase induces apoptosis in neuroblastoma cells.	Journal Article | Research Support, Non-U.S. Gov't	1
18248604	2008	Statins reduce neuronal alpha-synuclein aggregation in in vitro models of Parkinson's disease.	Comparative Study | Journal Article | Research Support, N.I.H., Extramural | Research Support, Non-U.S. Gov't	1
18248610	2008	Parkin protects against tyrosinase-mediated dopamine neurotoxicity by suppressing stress-activated protein kinase pathways.	Comparative Study | Journal Article | Research Support, Non-U.S. Gov't	1
18248617	2008	Pre-synaptic dopaminergic compensation after moderate nigrostriatal damage in non-human primates.	Comparative Study | Journal Article | Research Support, N.I.H., Extramural | Research Support, Non-U.S. Gov't	1
18248624	2008	Parkin mediates the degradation-independent ubiquitination of Hsp70.	Comparative Study | Journal Article | Research Support, N.I.H., Extramural | Research Support, Non-U.S. Gov't	1
18248889	2008	Mitochondrial transcription factor A (TFAM) gene variation in Parkinson's disease.	Journal Article | Research Support, Non-U.S. Gov't	1
18249027	2008	Striatal FDOPA uptake and cognition in advanced non-demented Parkinson's disease: a clinical and FDOPA-PET study.	Comparative Study | Journal Article | Research Support, Non-U.S. Gov't	1
18249320	2008	Pseudopheochromocytoma in Parkinson's disease.	Case Reports | Letter	2
18249521	2008	[Does Helicobacter pylori infection play a role in extragastric diseases?].	English Abstract | Journal Article | Review	2
18250096	2008	Aberrant molecular properties shared by familial Parkinson's disease-associated mutant UCH-L1 and carbonyl-modified UCH-L1.	Journal Article | Research Support, Non-U.S. Gov't	1
18250162	2008	Oxidative modification of peroxiredoxin is associated with drug-induced apoptotic signaling in experimental models of Parkinson disease.	Journal Article | Research Support, Non-U.S. Gov't	1
18250292	2008	Practice parameter: Assessing patients in a neurology practice for risk of falls (an evidence-based review): report of the Quality Standards Subcommittee of the American Academy of Neurology.	Journal Article | Practice Guideline | Review	1
18250295	2008	Rhinorrhea and olfaction in Parkinson disease.	Journal Article	1
18250954	2008	Pharmacological treatment of Parkinson's disease: life beyond dopamine D2/D3 receptors?	Journal Article | Review	2
18250955	2008	[(123)I]-FP-CIT SPECT and olfaction test in patients with combined postural and rest tremor.	Journal Article | Research Support, Non-U.S. Gov't	1
18250959	2008	Error processing in patients with Parkinson's disease: the influence of medication state.	Journal Article | Research Support, Non-U.S. Gov't	1
18251216	2008	[Neurology].	English Abstract | Journal Article | Review	2
18251828	2008	Burden of cardiovascular diseases in elderly with Parkinson's disease who start a dopamine agonist agent.	Letter	2
18252210	2008	Variation in the miRNA-433 binding site of FGF20 confers risk for Parkinson disease by overexpression of alpha-synuclein.	Comparative Study | Journal Article | Research Support, N.I.H., Extramural	1
18252803	2008	Quantitative gene expression profiling of mouse brain regions reveals differential transcripts conserved in human and affected in disease models.	Journal Article | Research Support, Non-U.S. Gov't	1
18253895	2008	Paraquat-induced apoptosis in human neuroblastoma SH-SY5Y cells: involvement of p53 and mitochondria.	Journal Article | Research Support, N.I.H., Extramural	1
18255150	2008	DNA low-density array analysis of colchicine neurotoxicity in rat cerebellar granular neurons.	Journal Article | Research Support, Non-U.S. Gov't	1
18255164	2008	Critical issues of clinical human embryonic stem cell therapy for brain repair.	Journal Article | Research Support, Non-U.S. Gov't | Review	2
18255213	2008	Neuroprotective effect of the natural iron chelator, phytic acid in a cell culture model of Parkinson's disease.	Journal Article | Research Support, Non-U.S. Gov't	1
18256188	2008	Evidence for a role of the 5-HT1B receptor and its adaptor protein, p11, in L-DOPA treatment of an animal model of Parkinsonism.	Journal Article | Research Support, N.I.H., Extramural | Research Support, Non-U.S. Gov't	1
18256367	2008	Use of antihypertensives and the risk of Parkinson disease.	Comparative Study | Journal Article	1
18256971	2008	[Idiopathic Parkinson's disease].	Journal Article | Review	2
18256992	2008	Future research directions in multiple sclerosis therapies.	Journal Article | Research Support, N.I.H., Extramural | Research Support, Non-U.S. Gov't | Review	1
18257604	2008	Spotlight on rotigotine in Parkinson's disease.	Journal Article	1
18257932	2008	Dispensable role of Drosophila ortholog of LRRK2 kinase activity in survival of dopaminergic neurons.	Journal Article	1
18258069	2008	The International Polar Year, 2007-2008, an opportunity to focus on infectious diseases in Arctic regions.	Editorial | Introductory Journal Article	2
18258072	2008	International Circumpolar Surveillance, an Arctic network for the surveillance of infectious diseases.	Journal Article	1
18258073	2008	International Circumpolar Surveillance System for invasive pneumococcal disease, 1999-2005.	Journal Article | Research Support, Non-U.S. Gov't | Research Support, U.S. Gov't, P.H.S.	1
18258076	2008	Epidemiology of Haemophilus influenzae serotype a, North American Arctic, 2000-2005.	Journal Article | Research Support, Non-U.S. Gov't | Research Support, U.S. Gov't, P.H.S.	1
18258594	2008	Single particle characterization of iron-induced pore-forming alpha-synuclein oligomers.	Journal Article | Research Support, Non-U.S. Gov't	1
18258746	2008	A Drosophila model for LRRK2-linked parkinsonism.	Journal Article | Research Support, N.I.H., Extramural | Research Support, Non-U.S. Gov't	1
18259129	2008	Antiparkinson prodrugs.	Journal Article | Review	2
18259682	2008	Five-year efficacy and safety of levodopa/DDCI and entacapone in patients with Parkinson's disease.	Journal Article | Meta-Analysis | Research Support, Non-U.S. Gov't	1
18259859	2008	Evaluation of estrogen neuroprotective effect on nigrostriatal dopaminergic neurons following 6-hydroxydopamine injection into the substantia nigra pars compacta or the medial forebrain bundle.	Journal Article | Research Support, Non-U.S. Gov't	1
18261456	2008	Dimeric structures of alpha-synuclein bind preferentially to lipid membranes.	Journal Article | Research Support, Non-U.S. Gov't	1
18261472	2008	Metal complexes as artificial proteases: toward catalytic drugs.	Journal Article | Research Support, Non-U.S. Gov't | Review	2
18261714	2008	Limbic and frontal cortical degeneration is associated with psychiatric symptoms in PINK1 mutation carriers.	Journal Article | Research Support, Non-U.S. Gov't	1
18261818	2008	Efficient expansion of clinical-grade human fibroblasts on microcarriers: cells suitable for ex vivo expansion of clinical-grade hESCs.	Journal Article	1
18261982	2008	Sequence determinants regulating fibrillation of human alpha-synuclein.	Journal Article | Research Support, Non-U.S. Gov't	1
18262311	2008	[A trunk deviation].	Case Reports | Journal Article	2
18262354	2008	Silencing of peroxiredoxin 3 and peroxiredoxin 5 reveals the role of mitochondrial peroxiredoxins in the protection of human neuroblastoma SH-SY5Y cells toward MPP+.	Journal Article | Research Support, Non-U.S. Gov't	1
18263647	2008	What is the harm-benefit ratio of Cox-2 inhibitors?	Journal Article	1
18264015	2008	Diagnostic value of 123I-ioflupane and 123I-iodobenzamide SPECT scans in 248 patients with parkinsonian syndromes.	Journal Article | Research Support, Non-U.S. Gov't	1
18264713	2008	Evidence that incidental Lewy body disease is pre-symptomatic Parkinson's disease.	Journal Article | Research Support, N.I.H., Extramural | Research Support, Non-U.S. Gov't	1
18264803	2008	The BAG proteins: a ubiquitous family of chaperone regulators.	Journal Article | Review	2
18265005	2008	Pathogenicity of LRRK2 P755L variant in Parkinson's disease.	Journal Article | Research Support, Non-U.S. Gov't	1
18265006	2008	Parkinson's syndrome in a young patient with Klinefelter's syndrome--a case report.	Case Reports | Letter	2
18265904	2008	Malignant syndrome of two Parkinson patients due to withdrawal of drugs.	Case Reports | Letter	2
18265929	2008	Decreased blood-brain barrier P-glycoprotein function in the progression of Parkinson's disease, PSP and MSA.	Comparative Study | Journal Article | Research Support, Non-U.S. Gov't	1
18265941	2008	Pupillary supersensitivity and visual disturbance in Parkinson's disease.	Journal Article	1
18266926	2008	Maneb potentiates paraquat neurotoxicity by inducing key Bcl-2 family members.	Comparative Study | Journal Article | Research Support, Non-U.S. Gov't	1
18268168	2008	Disentangling the roles of disability and morbidity in survival to exceptional old age.	Journal Article | Research Support, N.I.H., Extramural	1
18268187	2008	Effect of low concentrations of apomorphine on parkinsonism in a randomized, placebo-controlled, crossover study.	Journal Article | Randomized Controlled Trial | Research Support, N.I.H., Extramural | Research Support, Non-U.S. Gov't	1
18268198	2008	Pathological crying caused by high-frequency stimulation in the region of the caudal internal capsule.	Case Reports | Journal Article	2
18268249	2008	J. Clifford Richardson and 50 years of progressive supranuclear palsy.	Biography | Historical Article | Journal Article	2
18270312	2008	Defects in tongue papillae and taste sensation indicate a problem with neurotrophic support in various neurological diseases.	Journal Article | Research Support, Non-U.S. Gov't | Review	2
18270483	2008	Skin erosion over implants in deep brain stimulation patients.	Journal Article | Research Support, Non-U.S. Gov't	1
18270577	2008	Striatal proteomic analysis suggests that first L-dopa dose equates to chronic exposure.	Journal Article | Research Support, Non-U.S. Gov't	1
18271714	2008	Speech treatment for Parkinson's disease.	Journal Article | Review	2
18271776	2008	Visual signs and symptoms of Parkinson's disease.	Journal Article | Review	2
18272062	2008	[Foxa2, a new player in the development of dopaminergic neurons in Parkinson disease].	News	2
18272063	2008	[A little bit of PINK in Parkinson's disease].	News	2
18272069	2008	[Repair of damaged adult cortex by transplantation of embryonic neurons].	News	2
18272152	2008	Zuckerkandl's organ improves long-term survival and function of neural stem cell derived dopaminergic neurons in Parkinsonian rats.	Journal Article | Research Support, Non-U.S. Gov't	1
18272292	2008	Developmental regulation of leucine-rich repeat kinase 1 and 2 expression in the brain and other rodent and human organs: Implications for Parkinson's disease.	Journal Article | Research Support, N.I.H., Extramural | Research Support, Non-U.S. Gov't	1
18272698	2008	Interaction between levodopa and enteral nutrition.	Case Reports | Journal Article	2
18272872	2008	Actions of adenosine A 2A receptors on synaptic connections of spiny projection neurons in the neostriatal inhibitory network.	Journal Article | Research Support, Non-U.S. Gov't	1
18273623	2008	Animal models of Parkinson's disease progression.	Journal Article | Research Support, N.I.H., Extramural | Research Support, U.S. Gov't, Non-P.H.S. | Review	1
18273624	2008	Prevalence and impact of vascular and Alzheimer pathologies in Lewy body disease.	Journal Article | Research Support, Non-U.S. Gov't	1
18273710	2008	Effects of pcDNA3-beta-NGF gene-modified BMSC on the rat model of Parkinson's disease.	Journal Article | Research Support, Non-U.S. Gov't	1
18273822	2008	Frequency of FMR1 premutation in individuals with ataxia and/or tremor and/or parkinsonism.	Journal Article | Research Support, Non-U.S. Gov't	1
18274415	2008	Parkinson's disease.	Journal Article	1
18274665	2008	Dorsolateral prefrontal cortex: a possible target for modulating dyskinesias in Parkinson's disease by repetitive transcranial magnetic stimulation.	Journal Article	1
18274810	2008	Subthalamic nucleus stimulation and levodopa-resistant postural instability in Parkinson's disease.	Journal Article | Research Support, Non-U.S. Gov't	1
18275560	2008	Effect of dopaminergic substances on sleep/wakefulness in saline- and MPTP-treated mice.	Evaluation Studies | Journal Article | Research Support, Non-U.S. Gov't	1
18275612	2008	Proteome analysis of human substantia nigra in Parkinson's disease.	Journal Article	1
18275917	2008	Parkinson's disease: a European approach.	Editorial	2
18275937	2008	Inhibition of 6-hydroxydopamine-induced oxidative damage by 4,5-dihydro-3H-2-benzazepine N-oxides.	Comparative Study | Journal Article | Research Support, Non-U.S. Gov't	1
18276609	2008	Autophagy induced by Alexander disease-mutant GFAP accumulation is regulated by p38/MAPK and mTOR signaling pathways.	Journal Article | Research Support, N.I.H., Extramural	1
18277080	2008	Mental health care use in Parkinson's disease: a record linkage study.	Journal Article	1
18278798	2008	PI3 kinase/Akt activation mediates estrogen and IGF-1 nigral DA neuronal neuroprotection against a unilateral rat model of Parkinson's disease.	Journal Article | Research Support, N.I.H., Extramural | Research Support, Non-U.S. Gov't	1
18278816	2008	X-LRT: a likelihood approach to estimate genetic risks and test association with X-linked markers using a case-parents design.	Journal Article | Research Support, N.I.H., Extramural	1
18279311	2008	Tyrosine hydroxylase cells appearing in the mouse striatum after dopamine denervation are likely to be projection neurones regulated by L-DOPA.	Journal Article | Research Support, Non-U.S. Gov't	1
18279376	2008	Parkinson's disease: genetic versus toxin-induced rodent models.	Comparative Study | Journal Article | Research Support, Non-U.S. Gov't | Review	1
18279377	2008	Parkinson's disease: a genetic perspective.	Journal Article | Research Support, Non-U.S. Gov't | Research Support, U.S. Gov't, P.H.S. | Review	1
18279378	2008	Parkinson's disease: recent progress.	Introductory Journal Article	2
18279379	2008	Parkinson's disease: levodopa-induced dyskinesia and signal transduction.	Journal Article | Research Support, Non-U.S. Gov't | Review	2
18279380	2008	Parkinson's disease: recent development in therapies for advanced disease with a focus on deep brain stimulation (DBS) and duodenal levodopa infusion.	Journal Article | Review	2
18279483	2008	Depressive illness in Parkinson's disease--indication of a more advanced and widespread neurodegenerative process?	Comparative Study | Journal Article | Research Support, Non-U.S. Gov't	1
18279484	2008	Clinical proteomics in neurodegenerative disorders.	Journal Article | Research Support, Non-U.S. Gov't | Review	2
18279636	2008	[Acute akinesia in a patient with Parkinson disease].	Case Reports | Letter	2
18279803	2008	Suppressive effects of flavonoid fisetin on lipopolysaccharide-induced microglial activation and neurotoxicity.	Journal Article | Research Support, Non-U.S. Gov't	1
18279853	2008	The role of MPTP in Parkinson's disease: connecting brain and gut?	Comment | Journal Article | Research Support, Non-U.S. Gov't | Review	2
18279895	2008	The effects of visual, auditory, and mixed cues on choice reaction in Parkinson's disease.	Journal Article | Research Support, Non-U.S. Gov't	1
18281448	2008	The micrographia of Sir Henry Head (1861-1940).	Biography | Historical Article | Journal Article	2
18281451	2008	Fixed epiglottis associated with subthalamic nucleus stimulation in Parkinson's disease.	Case Reports | Letter	2
18281732	2008	Antidopaminergic therapy for managing comorbidities in patients with Parkinson's disease.	Journal Article | Review	2
18281893	2008	Local field potential recordings from the pedunculopontine nucleus in a Parkinsonian patient.	Case Reports | Journal Article	2
18281903	2008	Sigma ligands, but not N-methyl-D-aspartate antagonists, reduce levodopa-induced dyskinesias.	Journal Article | Research Support, N.I.H., Extramural | Research Support, U.S. Gov't, Non-P.H.S.	1
18282005	2008	Conformational characteristics of unstructured peptides: alpha-synuclein.	Journal Article | Research Support, Non-U.S. Gov't	1
18282116	2008	Blood-based proteomics for personalized medicine: examples from neurodegenerative disease.	Editorial	2
18282157	2008	The dorsal motor nucleus of the vagus is not an obligatory trigger site of Parkinson's disease.	Comment | Letter	2
18282323	2008	Planning and task management in Parkinson's disease: differential emphasis in dual-task performance.	Journal Article | Research Support, Non-U.S. Gov't	1
18282481	2008	The Sirtuin family: therapeutic targets to treat diseases of aging.	Journal Article | Review	2
18282571	2008	Oscillatory activity in the pedunculopontine area of patients with Parkinson's disease.	Clinical Trial | Journal Article | Research Support, Non-U.S. Gov't	1
18283033	2008	Re: "plasma urate and risk of Parkinson's disease".	Comment | Letter	2
18283047	2008	Desire, disease, and the origins of the dopaminergic system.	Journal Article | Research Support, N.I.H., Extramural | Research Support, Non-U.S. Gov't | Review	1
18283252	2008	Mokken scale analysis of the UPDRS: dimensionality of the Motor Section revisited.	Evaluation Studies | Journal Article | Research Support, Non-U.S. Gov't	1
18283396	2008	The auditory startle response in parkinsonism may reveal the extent but not type of pathology.	Journal Article	1
18283454	2008	Comparison between a dual-head and a brain-dedicated SPECT system in the measurement of the loss of dopamine transporters with [123I]FP-CIT.	Comparative Study | Evaluation Studies | Journal Article | Research Support, Non-U.S. Gov't	1
18283670	2008	Inside SMP proteomics: six years German Human Brain Proteome Project (HBPP) - a summary.	Journal Article | Review	2
18284424	2008	Inflammation-related genes and the risk of Parkinson's disease: a multilocus approach.	Journal Article | Research Support, Non-U.S. Gov't	1
18284429	2008	Long-term retention rate of entacapone in the treatment of Parkinson's disease.	Clinical Trial | Letter	1
18284524	2008	Natural history and effectiveness of early detection of Parkinson's disease: results from two community-based programmes in Taiwan (KCIS no. 11).	Journal Article	1
18285432	2008	Multiple-task walking training in people with mild to moderate Parkinson's disease: a pilot study.	Controlled Clinical Trial | Journal Article	1
18285529	2008	Understanding drug-induced parkinsonism: separating pearls from oy-sters.	Case Reports | Journal Article	2
18286173	2008	MAO-B elevation in mouse brain astrocytes results in Parkinson's pathology.	Journal Article | Research Support, N.I.H., Extramural | Research Support, Non-U.S. Gov't	1
18286226	2008	Mitochondrial DNA polymorphisms and haplogroups in Parkinson's disease and control individuals with a similar genetic background.	Comparative Study | Journal Article | Research Support, Non-U.S. Gov't	1
18286317	2008	Comment to the paper of Medeiros CAM, et al. (2007) J Neurol 254:459-464.	Comment | Letter	2
18286320	2008	Clinical and molecular characterisation of a Parkinson family with a novel PINK1 mutation.	Journal Article | Research Support, Non-U.S. Gov't	1
18286518	2008	Comment on "Transcranial Doppler ultrasonographic evaluation of cerebral circulation during passive tilting in patients with Parkinson's disease".	Letter | Comment	2
18287164	2008	Efficacy of electroconvulsive therapy in the treatment of nondepressed psychiatric illness in elderly patients: a review of the literature.	Journal Article | Research Support, N.I.H., Extramural | Research Support, Non-U.S. Gov't | Review	1
18287950	2008	Additive neuroprotection by metabotropic glutamate receptor subtype-selective ligands in a rat Parkinson's model.	Journal Article | Research Support, Non-U.S. Gov't	1
18288619	2008	Recent progress on tissue-resident adult stem cell biology and their therapeutic implications.	Journal Article | Research Support, N.I.H., Extramural | Research Support, U.S. Gov't, Non-P.H.S. | Review	1
18288650	2008	Cytochrome P450 2E1 in the substantia nigra: relevance for dopaminergic neurotransmission and free radical production.	Journal Article | Research Support, Non-U.S. Gov't	1
18288932	2008	Differentiating the dementias. Revisiting synucleinopathies and tauopathies.	Journal Article | Review	2
18289028	2008	Is the deficiency of vitamin B12 related to oxidative stress and neurotoxicity in Parkinson's patients?	Journal Article | Review	2
18289029	2008	Will it ever become possible to prevent dopaminergic neuronal degeneration?	Journal Article | Review	2
18289034	2008	Targeting neurotrophin receptors in the central nervous system.	Journal Article | Research Support, N.I.H., Extramural | Review	1
18289035	2008	MAP kinase pathways in neuronal cell death.	Journal Article | Review	2
18289037	2008	Tandem repeat peptide strategy for the design of neurotrophic factor mimetics.	Journal Article | Review	2
18289070	2008	Heme oxygenase-1 as a therapeutic target in neurodegenerative diseases and brain infections.	Journal Article | Review	2
18289173	2008	Melatonin reduces the neuronal loss, downregulation of dopamine transporter, and upregulation of D2 receptor in rotenone-induced parkinsonian rats.	Journal Article | Research Support, Non-U.S. Gov't	1
18290284	2008	My husband has been diagnosed with essential tremor, or ET. What is this, and how is it different from Parkinson's disease? What is the treatment?	Journal Article	1
18290841	2008	Uniting Chinese across Asia: the LRRK2 Gly2385Arg risk variant.	Editorial | Comment	2
18290846	2008	Bimodal administration of entacapone in Parkinson's disease patients improves motor control.	Clinical Trial | Journal Article | Research Support, Non-U.S. Gov't	1
18291704	2008	Assembly-dependent endocytosis and clearance of extracellular alpha-synuclein.	Journal Article | Research Support, Non-U.S. Gov't	1
18292127	2008	D2-like dopamine receptor-mediated modulation of activity-dependent plasticity at GABAergic synapses in the subthalamic nucleus.	Journal Article | Research Support, N.I.H., Extramural | Research Support, Non-U.S. Gov't	1
18292964	2008	Microarray expression analysis reveals genetic pathways implicated in C621 synphilin-1-mediated toxicity.	Journal Article | Research Support, Non-U.S. Gov't	1
18294341	2008	Prevalence and incidence of Parkinson's disease in The Faroe Islands.	Journal Article | Research Support, Non-U.S. Gov't	1
18294809	2008	Long-term Parkinson's disease--time for optimism.	Journal Article	1
18295208	2008	Alpha-synuclein transgenic mice exhibit reduced anxiety-like behaviour.	Journal Article | Research Support, Non-U.S. Gov't	1
18295431	2008	Olfactory ensheathing cells conditioned medium prevented apoptosis induced by 6-OHDA in PC12 cells through modulation of intrinsic apoptotic pathways.	Journal Article	1
18295581	2008	Mechanisms and functional implications of adult neurogenesis.	Journal Article | Research Support, N.I.H., Extramural | Research Support, Non-U.S. Gov't | Review	1
18295614	2008	Whole body vibration versus conventional physiotherapy to improve balance and gait in Parkinson's disease.	Journal Article | Randomized Controlled Trial	1
18295628	2008	Lateral stepping for postural correction in Parkinson's disease.	Comparative Study | Journal Article | Research Support, N.I.H., Extramural	1
18295750	2008	Regional and cellular localisation of Parkin co-regulated gene in developing and adult mouse brain.	Journal Article | Research Support, Non-U.S. Gov't	1
18297066	2008	A molecular pathway of neurodegeneration linking alpha-synuclein to ApoE and Abeta peptides.	Journal Article | Research Support, N.I.H., Extramural | Research Support, Non-U.S. Gov't	1
18297291	2008	Morphometry of the human substantia nigra in ageing and Parkinson's disease.	Comparative Study | Journal Article | Research Support, N.I.H., Extramural | Research Support, N.I.H., Intramural | Research Support, Non-U.S. Gov't	1
18297293	2008	Applicability of current staging/categorization of alpha-synuclein pathology and their clinical relevance.	Journal Article | Research Support, Non-U.S. Gov't	1
18297330	2008	Lateral trunk flexion and Pisa syndrome in Parkinson's disease. Are they really always different conditions although denoting similar features?	Comment | Letter	2
18297625	2008	[Evaluation of motor disorders in animal models of Parkinson's disease].	English Abstract | Journal Article | Review	2
18297692	2008	Blockade of globus pallidus adenosine A(2A) receptors displays antiparkinsonian activity in 6-hydroxydopamine-lesioned rats treated with D(1) or D(2) dopamine receptor agonists.	Journal Article | Research Support, Non-U.S. Gov't	1
18298651	2008	Proteasome inhibitor-induced apoptosis is mediated by positive feedback amplification of PKCdelta proteolytic activation and mitochondrial translocation.	Journal Article | Research Support, N.I.H., Extramural	1
18298661	2008	MAPKAP kinase 2-deficiency prevents neurons from cell death by reducing neuroinflammation--relevance in a mouse model of Parkinson's disease.	Comparative Study | Journal Article	1
18298958	2008	Protein folding diseases and neurodegeneration: lessons learned from yeast.	Journal Article | Research Support, Non-U.S. Gov't | Review	2
18299323	2008	Amino acid residues that confer high selectivity of the alpha6 nicotinic acetylcholine receptor subunit to alpha-conotoxin MII[S4A,E11A,L15A].	Journal Article | Research Support, N.I.H., Extramural	1
18299374	2008	An unusual case of misdiagnosed ventricular tachycardia.	Case Reports | Journal Article	2
18299858	2008	Clarifying the pathological progression of Parkinson's disease.	Editorial	2
18300283	2008	Adenosine A2A receptor antagonists exert motor and neuroprotective effects by distinct cellular mechanisms.	Comparative Study | Journal Article | Research Support, N.I.H., Extramural | Research Support, Non-U.S. Gov't | Research Support, U.S. Gov't, Non-P.H.S.	1
18300583	2008	Hyperferritinemia in autoimmunity.	Journal Article | Review	2
18300881	2008	Reversible neurological symptoms caused by diathermy in a patient with deep brain stimulators: case report.	Case Reports | Journal Article	2
18300942	2008	Genetic predisposition to Parkinson's disease: CYP2D6 and HFE in the Faroe Islands.	Journal Article | Research Support, Non-U.S. Gov't	1
18301328	2008	Successful allotransplantation of encapsulated islets in pancreatectomized canines for diabetic management without the use of immunosuppression.	Journal Article | Research Support, N.I.H., Extramural | Research Support, Non-U.S. Gov't | Research Support, U.S. Gov't, Non-P.H.S.	1
18301854	2008	Association of Parkinson's disease with accelerated bone loss, fractures and mortality in older men: the Osteoporotic Fractures in Men (MrOS) study.	Journal Article | Multicenter Study | Research Support, N.I.H., Extramural	1
18301855	2008	The association of Parkinson's disease with bone mineral density and fracture in older women.	Journal Article | Research Support, N.I.H., Extramural	1
18301859	2008	A simple and cost-effective method of fixation of deep brain stimulation (DBS) electrode.	Journal Article	1
18301958	2008	Cerebral amyloid angiopathy in Lewy body disease.	Journal Article | Research Support, Non-U.S. Gov't	1
18302168	2008	Determination of enantiomeric compositions of DOPA by tandem mass spectrometry using the kinetic method with fixed ligands.	Journal Article | Research Support, Non-U.S. Gov't	1
18303486	2008	Effects of nebicapone on levodopa pharmacokinetics, catechol-O-methyltransferase activity, and motor fluctuations in patients with Parkinson disease.	Journal Article | Randomized Controlled Trial | Research Support, Non-U.S. Gov't	1
18303487	2008	Conversion from dopamine agonists to cabergoline: an open-label trial in 128 patients with advanced Parkinson disease.	Clinical Trial | Journal Article | Research Support, Non-U.S. Gov't	1
18303491	2008	Optimizing long-term therapy for Parkinson disease: levodopa, dopamine agonists, and treatment-associated dyskinesia.	Journal Article | Review	2
18304357	2008	Neuroinflammation mediated by IL-1beta increases susceptibility of dopamine neurons to degeneration in an animal model of Parkinson's disease.	Journal Article | Research Support, N.I.H., Extramural | Research Support, Non-U.S. Gov't	1
18304531	2008	Continuous stimulation of dopaminergic receptors by rotigotine does not interfere with the sleep-wake cycle in the rat.	Journal Article	1
18304694	2008	Inhibition of beta-amyloid peptide aggregation and neurotoxicity by alpha-d-mannosylglycerate, a natural extremolyte.	Journal Article	1
18305158	2008	Highly efficient and large-scale generation of functional dopamine neurons from human embryonic stem cells.	Journal Article | Research Support, Non-U.S. Gov't	1
18305256	2008	Ciliary neurotrophic factor mediates dopamine D2 receptor-induced CNS neurogenesis in adult mice.	Journal Article | Research Support, N.I.H., Extramural | Research Support, Non-U.S. Gov't	1
18306243	2008	Adenosine A2A receptor antagonist istradefylline (KW-6002) reduces "off" time in Parkinson's disease: a double-blind, randomized, multicenter clinical trial (6002-US-005).	Comparative Study | Journal Article | Multicenter Study | Randomized Controlled Trial | Research Support, Non-U.S. Gov't	1
18306414	2008	A tale of two etiologies: loss and recovery of olfactory function.	Comment | Editorial	2
18306664	2008	[The role for oxidative stress in neurodegenerative diseases].	English Abstract | Journal Article | Review	2
18307039	2008	Free copper, ferroxidase and SOD1 activities, lipid peroxidation and NO(x) content in the CSF. A different marker profile in four neurodegenerative diseases.	Journal Article | Research Support, Non-U.S. Gov't	1
18307054	2008	[Rasagiline in Parkinson's disease].	English Abstract | Journal Article | Review	2
18307245	2008	Emotional speech in Parkinson's disease.	Journal Article | Research Support, Non-U.S. Gov't	1
18307246	2008	Validation of the "QUICK" questionnaire--a tool for diagnosis of "wearing-off" in patients with Parkinson's disease.	Journal Article | Multicenter Study | Research Support, Non-U.S. Gov't	1
18307261	2008	The Sydney multicenter study of Parkinson's disease: the inevitability of dementia at 20 years.	Journal Article | Multicenter Study | Research Support, Non-U.S. Gov't	1
18307263	2008	Late onset sporadic Parkinson's disease caused by PINK1 mutations: clinical and functional study.	Case Reports | Journal Article | Research Support, Non-U.S. Gov't	2
18307265	2008	Ultrasound-guided injection of the iliopsoas muscle with botulinum toxin in camptocormia.	Case Reports | Journal Article	2
18307266	2008	The Lille Apathy Rating Scale: validation of a caregiver-based version.	Journal Article	1
18307268	2008	The G389R mutation in the MAPT gene presenting as sporadic corticobasal syndrome.	Case Reports | Journal Article | Research Support, Non-U.S. Gov't	2
18307570	2008	Elevated CNS concentrations of NFL in idiopathic normal pressure hydrocephalus (INPH) and subcortical arteriosclerotic encephalopathy (SAE).	Comment | Letter	2
18308296	2008	Behavioral alterations in rotenone model of Parkinson's disease: attenuation by co-treatment of centrophenoxine.	Journal Article	1
18308625	2008	Differentiating phase shift and delay in narrow band coherent signals.	Journal Article | Research Support, Non-U.S. Gov't	1
18308626	2008	Human central nervous system circuits examined through the electrodes implanted for deep brain stimulation.	Journal Article | Review	2
18308627	2008	Changes in processing of proprioceptive information in Parkinson's disease and multiple system atrophy.	Journal Article | Research Support, Non-U.S. Gov't	1
18308704	2008	Response to "Paraquat: the red herring of Parkinson's disease research".	Comment | Letter	2
18308751	2008	Mechanisms for the genesis of paroxysmal atrial fibrillation in the Wolff Parkinson-White syndrome: intrinsic atrial muscle vulnerability vs. electrophysiological properties of the accessory pathway.	Journal Article | Review	2
18308794	2008	Comparative effects of the dopaminergic agonists piribedil and bromocriptine in three different memory paradigms in rodents.	Comparative Study | Journal Article	1
18309232	2008	Aggregopathy in neurodegenerative diseases: mechanisms and therapeutic implication.	Journal Article | Research Support, Non-U.S. Gov't | Review	2
18309325	2008	DJ-1 modulates UV-induced oxidative stress signaling through the suppression of MEKK1 and cell death.	Journal Article | Research Support, Non-U.S. Gov't	1
18309437	2008	Daily eating events among co-living and single-living, diseased older men.	Journal Article | Research Support, Non-U.S. Gov't	1
18309789	2008	Genetic models of Parkinson's disease: mechanisms and therapies.	Journal Article | Review	2
18310132	2008	Functional alpha7-containing nicotinic acetylcholine receptors localize to cell bodies and proximal dendrites in the rat substantia nigra pars reticulata.	Journal Article | Research Support, N.I.H., Intramural	1
18310776	2008	[The application of stem cells for research and treatment of neurological disorders].	English Abstract | Journal Article | Review	2
18311077	2008	A modern hypothesis: The distinct pathologies of dementia associated with Parkinson's disease versus Alzheimer's disease.	Comparative Study | Journal Article | Research Support, N.I.H., Extramural | Research Support, Non-U.S. Gov't | Review	1
18311651	2008	Parkinson's Disease and Related Disorders--XVIIth WFN world congress.	Congress	2
18311826	2008	Comparison of desipramine and citalopram treatments for depression in Parkinson's disease: a double-blind, randomized, placebo-controlled study.	Journal Article | Randomized Controlled Trial | Research Support, Non-U.S. Gov't	1
18311827	2008	Effect of short and long term STN stimulation periods on parkinsonian signs.	Journal Article | Research Support, N.I.H., Extramural	1
18312021	2008	When to consider normal pressure hydrocephalus in the patient with gait disturbance.	Journal Article | Review	2
18312155	2008	Treatment options for non-motor symptoms in late-stage Parkinson's disease.	Journal Article | Review	2
18312405	2008	Medications used to treat Parkinson's disease and the risk of gambling.	Journal Article | Research Support, N.I.H., Extramural | Research Support, Non-U.S. Gov't	1
18312587	2008	Amplitude modulation of oscillatory activity in the subthalamic nucleus during movement.	Comparative Study | Journal Article | Research Support, Non-U.S. Gov't	1
18313315	2008	Generation of a alpha-synuclein-based rat model of Parkinson's disease.	Journal Article	1
18313370	2008	Respiratory responses to olfactory stimuli in Parkinson's disease.	Journal Article	1
18313645	2008	A nitric oxide synthase inhibitor decreases 6-hydroxydopamine effects on tyrosine hydroxylase and neuronal nitric oxide synthase in the rat nigrostriatal pathway.	Journal Article | Research Support, Non-U.S. Gov't	1
18313647	2008	Intrapallidal metabotropic glutamate receptor activation in a rat model of Parkinson's disease: behavioral and histological analyses.	Journal Article | Research Support, Non-U.S. Gov't	1
18313649	2008	Mitochondrial-dependent manganese neurotoxicity in rat primary astrocyte cultures.	Journal Article | Research Support, N.I.H., Extramural | Research Support, U.S. Gov't, Non-P.H.S.	1
18313759	2008	Genetic factors involved in the pathogenesis of Parkinson's disease.	Journal Article | Review	2
18313971	2008	The impact of bilateral subthalamic deep brain stimulation on long-latency event-related potentials.	Journal Article | Research Support, Non-U.S. Gov't	1
18314273	2008	Alpha-synuclein aggregation alters tyrosine hydroxylase phosphorylation and immunoreactivity: lessons from viral transduction of knockout mice.	Journal Article | Research Support, N.I.H., Extramural | Research Support, Non-U.S. Gov't	1
18314374	2008	Neuroacanthocytosis and carbamazepine responsive paroxysmal dyskinesias.	Case Reports | Journal Article	2
18314446	2008	Association of NRH:quinone oxidoreductase 2 gene promoter polymorphism with higher gene expression and increased susceptibility to Parkinson's disease.	Journal Article | Research Support, N.I.H., Extramural	1
18314463	2008	ABCG1 influences the brain cholesterol biosynthetic pathway but does not affect amyloid precursor protein or apolipoprotein E metabolism in vivo.	Journal Article | Research Support, Non-U.S. Gov't	1
18316229	2008	Perceived unmet needs for health care among Parkinson's Society of New Zealand members with Parkinson's disease.	Journal Article | Research Support, Non-U.S. Gov't	1
18316231	2008	Apraxia of eyelid opening after subthalamic deep brain stimulation may be caused by reduction of levodopa.	Case Reports | Journal Article	2
18316232	2008	Prescribing pattern of anti-Parkinson drugs in Southern Italy: cross-sectional analysis in the years 2003-2005.	Clinical Trial | Journal Article | Multicenter Study	1
18316234	2008	Essential tremor and the common LRRK2 G2385R variant.	Journal Article | Research Support, Non-U.S. Gov't	1
18316235	2008	Sexual dysfunction in Parkinson's disease.	Journal Article | Research Support, Non-U.S. Gov't | Review	2
18316986	2008	Impact of conjugate vaccine on transmission of antimicrobial-resistant Streptococcus pneumoniae among Alaskan children.	Journal Article | Research Support, U.S. Gov't, Non-P.H.S.	1
18317247	2008	Brain N-acetylaspartate is reduced in Parkinson disease with dementia.	Journal Article | Research Support, N.I.H., Extramural	1
18317299	2008	Striatal dopamine transporter abnormalities in patients with essential tremor.	Journal Article	1
18318418	2008	Akinesia and the frontal lobe.	Journal Article | Review	2
18319069	2008	The involvement of DNA-damage and -repair defects in neurological dysfunction.	Journal Article | Research Support, N.I.H., Intramural | Review	1
18319609	2008	Altered complexin expression in psychiatric and neurological disorders: cause or consequence?	Journal Article | Research Support, Non-U.S. Gov't | Review	2
18320198	2008	A not entirely benign procedure: progression of Parkinson's disease.	Editorial | Research Support, Non-U.S. Gov't	2
18320306	2008	Role of tuberin in neuronal degeneration.	Journal Article | Research Support, N.I.H., Extramural | Research Support, Non-U.S. Gov't | Research Support, U.S. Gov't, Non-P.H.S.	1
18321101	2008	Genetically encoding protein oxidative damage.	Journal Article | Research Support, Non-U.S. Gov't | Research Support, U.S. Gov't, Non-P.H.S.	1
18321484	2008	Continuous delivery of ropinirole reverses motor deficits without dyskinesia induction in MPTP-treated common marmosets.	Journal Article | Research Support, Non-U.S. Gov't	1
18321755	2008	Adaptation to cyclic stance perturbations in Parkinson's disease depends on postural demands.	Journal Article	1
18321756	2008	Sympathetic sudomotor and vasoconstrictive neural function in patients with Parkinson's disease.	Journal Article	1
18321757	2008	Clinical features at first visit and rapid disease progression in Parkinson's disease.	Journal Article | Research Support, Non-U.S. Gov't	1
18321758	2008	Investigation of genes related to familial forms of Parkinson's disease--with focus on the Parkin gene.	Letter | Research Support, Non-U.S. Gov't	2
18321759	2008	Uric acid associates with cognition in Parkinson's disease.	Journal Article | Research Support, Non-U.S. Gov't	1
18321760	2008	Olfactory tests in the diagnosis of essential tremor.	Journal Article | Research Support, Non-U.S. Gov't	1
18322092	2008	Neurodegeneration and motor dysfunction in a conditional model of Parkinson's disease.	Comparative Study | Journal Article | Research Support, Non-U.S. Gov't	1
18322262	2008	Alpha-synuclein, pesticides, and Parkinson disease: a case-control study.	Comparative Study | Journal Article | Research Support, N.I.H., Extramural	1
18322282	2008	A Parkinsonian syndrome in methcathinone users and the role of manganese.	Journal Article | Research Support, Non-U.S. Gov't	1
18322365	2008	The 8th International Conference on Alzheimer's and Parkinson's Diseases. Preface.	Introductory Journal Article	2
18322366	2008	Basic research on dopamine in Parkinson's disease and the discovery of the nigrostriatal dopamine pathway: the view of an eyewitness.	Historical Article | Journal Article	2
18322367	2008	Neuropathological aspects of Alzheimer disease, Parkinson disease and frontotemporal dementia.	Journal Article | Review	2
18322368	2008	Etiology and pathophysiology of frontotemporal dementia, Parkinson disease and Alzheimer disease: lessons from genetic studies.	Journal Article | Research Support, N.I.H., Extramural | Research Support, Non-U.S. Gov't | Review	1
18322370	2008	Biomarkers for the early detection of Parkinson's and Alzheimer's disease.	Journal Article | Review	2
18322371	2008	Early detection of Parkinson's disease: unmet needs.	Journal Article | Review	2
18322384	2008	Functional genomics dissects pathomechanisms in tauopathies: mitosis failure and unfolded protein response.	Journal Article | Review	2
18322385	2008	Investigating convergent actions of genes linked to familial Parkinson's disease.	Comparative Study | Journal Article | Research Support, N.I.H., Extramural | Research Support, Non-U.S. Gov't	1
18322392	2008	Conformationally altered p53: a putative peripheral marker for Alzheimer's disease.	Comparative Study | Journal Article | Review	1
18322396	2008	Leucine-rich repeat kinase 2 colocalizes with alpha-synuclein in Parkinson's disease, but not tau-containing deposits in tauopathies.	Comparative Study | Journal Article | Research Support, N.I.H., Extramural | Research Support, Non-U.S. Gov't	1
18322402	2008	Duodenal levodopa infusion improves quality of life in advanced Parkinson's disease.	Comparative Study | Journal Article	1
18322405	2008	Effects of aging on neuroprotective and neurotoxic properties of microglia in neurodegenerative diseases.	Journal Article | Review	2
18322407	2008	Assessing change in cognitive function in dementia: the relative utilities of the Alzheimer's Disease Assessment Scale-Cognitive Subscale and the Cognitive Drug Research system.	Journal Article | Review	2
18322646	2008	Mitochondrial association of alpha-synuclein causes oxidative stress.	Journal Article | Research Support, N.I.H., Extramural | Research Support, Non-U.S. Gov't	1
18322801	2008	Neuropsychological characteristics of dementia with Lewy bodies and Parkinson's disease with dementia: differentiation, early detection, and implications for "mild cognitive impairment" and biomarkers.	Journal Article | Review	2
18323760	2008	Taking a closer look at sleep problems and psychosis in Parkinson's disease. Introduction.	Introductory Journal Article	2
18323761	2008	Sleep disorders associated with Parkinson's disease: role of dopamine, epidemiology, and clinical scales of assessment.	Journal Article | Review	2
18323762	2008	Sleep disturbances and Parkinson's disease.	Journal Article | Review	2
18323763	2008	Psychosis in Parkinson's disease: phenomenology, frequency, risk factors, and current understanding of pathophysiologic mechanisms.	Journal Article | Review	2
18323764	2008	Course, prognosis, and management of psychosis in Parkinson's disease: are current treatments really effective?	Journal Article | Review	2
18323765	2008	What we have learned about sleep disorders and psychosis after nearly two centuries of Parkinson's disease. Summary and conclusions.	Journal Article	1
18324875	2008	The safety of dopamine agonists in the treatment of Parkinson's disease.	Journal Article | Review	2
18325024	2008	Impact of fatigue on quality of life in patients with Parkinson's disease.	Journal Article | Research Support, Non-U.S. Gov't	1
18325537	2008	Evaluation of ActiTrac (ambulatory activity monitor) in Parkinson's Disease.	Journal Article	1
18325544	2008	Spreading activation of lexical-semantic networks in Parkinson's disease.	Comparative Study | Journal Article | Research Support, Non-U.S. Gov't | Research Support, U.S. Gov't, Non-P.H.S.	1
18325817	2008	Prevalence of Parkinson's disease and other types of parkinsonism in the Aeolian Archipelago, Sicily.	Journal Article	1
18325818	2008	Biomarkers to detect central dopamine deficiency and distinguish Parkinson disease from multiple system atrophy.	Journal Article | Research Support, N.I.H., Intramural	1
18325820	2008	HFE gene mutations in a population of Italian Parkinson's disease patients.	Journal Article | Research Support, Non-U.S. Gov't	1
18325822	2008	Blood-brain barrier P-glycoprotein function is not impaired in early Parkinson's disease.	Journal Article | Research Support, Non-U.S. Gov't	1
18326303	2008	[Analysis of application form for Parkinson's disease provided by the specific diseases treatment research program of Ministry of Health, Labour and Welfare of Japan].	English Abstract | Journal Article	1
18326310	2008	[Low dose pergolide induced systemic edema and pleural effusion in a patient with Parkinson's disease].	Case Reports | English Abstract | Journal Article	2
18326873	2008	Diet, urate, and Parkinson's disease risk in men.	Journal Article | Research Support, N.I.H., Extramural | Research Support, N.I.H., Intramural | Research Support, Non-U.S. Gov't	1
18326891	2008	Determining the optimal challenge point for motor skill learning in adults with moderately severe Parkinson's disease.	Journal Article	1
18327532	2008	Bladder and bowel dysfunction in Parkinson's disease.	Journal Article | Review	2
18327668	2008	Polymorphism in environment responsive genes and association with Parkinson disease.	Journal Article | Research Support, Non-U.S. Gov't	1
18327786	2008	A mouse model for tracking nigrostriatal dopamine neuron axon growth.	Journal Article | Research Support, Non-U.S. Gov't	1
18328028	2008	Telemonitoring and telerehabilitation of patients with Parkinson's disease: health technology assessment of a novel wearable step counter.	Journal Article | Research Support, Non-U.S. Gov't | Validation Studies	1
18328479	2008	Attenuation of MPTP neurotoxicity by rolipram, a specific inhibitor of phosphodiesterase IV.	Journal Article | Research Support, Non-U.S. Gov't | Research Support, U.S. Gov't, Non-P.H.S.	1
18328580	2008	Hemiparkinsonian rats rotate toward the side with the weaker dopaminergic neurotransmission.	Comparative Study | Journal Article | Research Support, Non-U.S. Gov't	1
18328591	2008	Loss of progranulin function in frontotemporal lobar degeneration.	Journal Article | Research Support, Non-U.S. Gov't | Review	2
18328766	2008	Accuracy of stereotactic electrode placement in deep brain stimulation by intraoperative computed tomography.	Journal Article	1
18328767	2008	Early neuropsychological detection and the characteristics of Parkinson's disease associated with mild dementia.	Journal Article	1
18328768	2008	Antiparkinsonian therapy modifications in PD patients after STN DBS: a retrospective observational analysis.	Journal Article	1
18328769	2008	Unified Parkinson's Disease Rating Scale (UPDRS) part I as a screening and diagnostic instrument for apathy in patients with Parkinson's disease.	Comment | Letter	2
18329002	2008	Bakuchiol analogs inhibit monoamine transporters and regulate monoaminergic functions.	Journal Article | Research Support, Non-U.S. Gov't	1
18329008	2008	Lack of robust protective effect of quercetin in two types of 6-hydroxydopamine-induced parkinsonian models in rats and dopaminergic cell cultures.	Journal Article | Research Support, Non-U.S. Gov't	1
18329019	2008	Unilateral subthalamic nucleus stimulation has a measurable ipsilateral effect on rigidity and bradykinesia in Parkinson disease.	Comparative Study | Journal Article | Research Support, N.I.H., Extramural | Research Support, Non-U.S. Gov't	1
18329150	2008	Stimulus timing by people with Parkinson's disease.	Journal Article | Research Support, Non-U.S. Gov't	1
18329269	2008	Synthesis of N-pyrimidinyl-2-phenoxyacetamides as adenosine A2A receptor antagonists.	Journal Article	1
18329305	2008	Model of the extracellular domain of the human alpha7 nAChR based on the crystal structure of the mouse alpha1 nAChR extracellular domain.	Journal Article | Research Support, Non-U.S. Gov't	1
18329315	2008	Potential applications of nanotechnologies to Parkinson's disease therapy.	Journal Article | Review	2
18329316	2008	Identification of the novel D297fsX318 PINK1 mutation and phenotype variation in a family with early-onset Parkinson's disease.	Case Reports | Journal Article	2
18329317	2008	Validation of the sleep related items of the Non-motor Symptoms Questionnaire for Parkinson's disease (NMSQuest).	Journal Article | Research Support, Non-U.S. Gov't | Validation Studies	1
18329318	2008	The spectrum of disorders presenting as adult-onset focal lower extremity dystonia.	Journal Article	1
18329380	2008	Characterization of fibrillation process of alpha-synuclein at the initial stage.	Journal Article | Research Support, Non-U.S. Gov't	1
18329941	2008	Loss of cholinergic neurons in the pedunculopontine nucleus in Parkinson's disease is related to disability of the patients.	Journal Article | Research Support, Non-U.S. Gov't	1
18329942	2008	A diagnostic challenge of Parkinson's disease: intractable hiccups.	Case Reports | Journal Article	2
18329946	2008	Misincorporation of amino acid analogues into proteins by biosynthesis.	Journal Article | Review	2
18330912	2008	PINK1 heterozygous rare variants: prevalence, significance and phenotypic spectrum.	Journal Article | Multicenter Study | Research Support, Non-U.S. Gov't	1
18330924	2008	Different effects of anti-sonic hedgehog antibodies and the hedgehog pathway inhibitor cyclopamine on generation of dopaminergic neurons from neurospheres of mesencephalic precursors.	Journal Article | Research Support, Non-U.S. Gov't	1
18331475	2008	Anti-apoptotic effect of Mao-B inhibitor PF9601N [N-(2-propynyl)-2-(5-benzyloxy-indolyl) methylamine] is mediated by p53 pathway inhibition in MPP+-treated SH-SY5Y human dopaminergic cells.	Comparative Study | Journal Article | Research Support, Non-U.S. Gov't	1
18331584	2008	Mechanisms of DJ-1 neuroprotection in a cellular model of Parkinson's disease.	Comparative Study | Journal Article | Research Support, N.I.H., Extramural | Research Support, Non-U.S. Gov't	1
18331585	2008	Neuroprotective actions of deferiprone in cultured cortical neurones and SHSY-5Y cells.	Comparative Study | Journal Article	1
18331616	2008	Dietary restriction suppresses proteotoxicity and enhances longevity by an hsf-1-dependent mechanism in Caenorhabditis elegans.	Journal Article | Research Support, N.I.H., Extramural | Research Support, Non-U.S. Gov't	1
18331731	2008	Novel computational models for predicting dopamine interactions.	Journal Article	1
18332041	2008	Elevated alpha-synuclein mRNA levels in individual UV-laser-microdissected dopaminergic substantia nigra neurons in idiopathic Parkinson's disease.	Journal Article | Research Support, Non-U.S. Gov't | Validation Studies	1
18332201	2008	Sex and gender in older adults' experience of Parkinson's disease.	Journal Article | Research Support, N.I.H., Extramural | Research Support, U.S. Gov't, Non-P.H.S. | Research Support, U.S. Gov't, P.H.S.	1
18332243	2008	The HapMap: charting a course for genetic discovery in neurological diseases.	Journal Article | Review	2
18332251	2008	Glucocerebrosidase gene mutations: a risk factor for Lewy body disorders.	Journal Article | Multicenter Study | Research Support, N.I.H., Extramural | Research Support, U.S. Gov't, Non-P.H.S.	1
18332837	2008	Progressive supranuclear palsy: a current review.	Journal Article | Research Support, N.I.H., Extramural | Research Support, Non-U.S. Gov't | Review	1
18332838	2008	Impulse control disorders and pathological gambling in patients with Parkinson disease.	Case Reports | Journal Article | Review	2
18332839	2008	Frontal-subcortical dementias.	Journal Article | Review	2
18332857	2008	The PPARgamma agonist pioglitazone is effective in the MPTP mouse model of Parkinson's disease through inhibition of monoamine oxidase B.	Journal Article	1
18333965	2008	Increased striatal dopamine release and hyperdopaminergic-like behaviour in mice lacking both alpha-synuclein and gamma-synuclein.	Journal Article | Research Support, Non-U.S. Gov't	1
18334856	2008	Clinical cases where lesion therapy was chosen over deep brain stimulation.	Case Reports | Comparative Study | Journal Article | Research Support, Non-U.S. Gov't | Review	2
18334857	2008	Comparison of atlas- and magnetic-resonance-imaging-based stereotactic targeting of the subthalamic nucleus in the surgical treatment of Parkinson's disease.	Comparative Study | Journal Article	1
18334858	2008	Assessment of contact location in subthalamic stimulation for Parkinson's disease by co-registration of computed tomography images.	Comparative Study | Journal Article	1
18334860	2008	Direct localization of subthalamic nucleus supplemented by single-track electrophysiological guidance in deep brain stimulation lead implantation: techniques and clinical results.	Comparative Study | Journal Article	1
18335161	2008	Impact of endurance exercise on levodopa-associated cortisol release and force increase in patients with Parkinson's disease.	Clinical Trial | Journal Article	1
18335163	2008	Loss of thalamic serotonin transporters in early drug-naive Parkinson's disease patients is associated with tremor: an [(123)I]beta-CIT SPECT study.	Journal Article	1
18335217	2008	Quantification of dopaminergic neurotransmission SPECT studies with 123I-labelled radioligands. A comparison between different imaging systems and data acquisition protocols using Monte Carlo simulation.	Comparative Study | Journal Article | Research Support, Non-U.S. Gov't	1
18335262	2008	Differential expression of alpha-synuclein, parkin, and synphilin-1 isoforms in Lewy body disease.	Journal Article | Research Support, Non-U.S. Gov't	1
18335518	2008	Nonmotor symptoms in Parkinson's disease: investigating early-phase onset of behavioral dysfunction in the 6-hydroxydopamine-lesioned rat model.	Journal Article | Research Support, Non-U.S. Gov't	1
18335520	2008	Advanced glycation end products induce in vitro cross-linking of alpha-synuclein and accelerate the process of intracellular inclusion body formation.	Journal Article | Research Support, Non-U.S. Gov't	1
18336290	2008	Autophagy: for better or for worse, in good times or in bad times.	Journal Article | Research Support, Non-U.S. Gov't | Review	2
18336812	2008	Effect of co-administration of a serotonin-noradrenaline reuptake inhibitor and a dopamine agonist on extracellular monoamine concentrations in rats.	Journal Article | Research Support, Non-U.S. Gov't	1
18337153	2008	Deep brain stimulation of CM/PF of thalamus could be the new elective target for tremor in advanced Parkinson's Disease?	Journal Article	1
18337586	2008	Lrrk2 R1441C parkinsonism is clinically similar to sporadic Parkinson disease.	Comparative Study | Journal Article | Research Support, N.I.H., Extramural | Research Support, Non-U.S. Gov't | Research Support, U.S. Gov't, Non-P.H.S.	1
18338200	2008	Polymorphisms in the proteasomal subunit alpha4 are not associated with Parkinson's disease.	Letter | Research Support, Non-U.S. Gov't	2
18338470	2008	[A clinical research of AADC gene therapy for Parkinson's disease].	Journal Article | Review	2
18338801	2008	Molecular biology changes associated with LRRK2 mutations in Parkinson's disease.	Journal Article | Review	2
18338827	2008	Proteome analysis of ventral midbrain in MPTP-treated normal and L1cam transgenic mice.	Journal Article | Research Support, Non-U.S. Gov't	1
18339573	2008	Topiramate in managing impulse control disorders in Parkinson's disease.	Clinical Trial | Letter	1
18339734	2008	Fluorescent N-arylaminonaphthalene sulfonate probes for amyloid aggregation of alpha-synuclein.	Journal Article | Research Support, Non-U.S. Gov't	1
18340271	2008	Determination of subthalamic nucleus location by quantitative analysis of despiked background neural activity from microelectrode recordings obtained during deep brain stimulation surgery.	Journal Article | Research Support, N.I.H., Extramural | Research Support, Non-U.S. Gov't | Research Support, U.S. Gov't, Non-P.H.S.	1
18340525	2008	Proteasome inhibitor does not enhance MPTP neurotoxicity in mice.	Journal Article | Research Support, Non-U.S. Gov't	1
18341062	2008	Using nursing skills to relieve the symptoms of Parkinson's disease. Interview by Anne Manchester.	Interview	2
18341409	2008	Recent advances in cell-based therapy for Parkinson disease.	Journal Article | Review	2
18341410	2008	Cell-based therapy for Parkinson disease.	Comment | Editorial	2
18341411	2008	Survival, differentiation, and migration of bioreactor-expanded human neural precursor cells in a model of Parkinson disease in rats.	Journal Article	1
18342017	2008	Role of reactive oxygen species in the neurotoxicity of environmental agents implicated in Parkinson's disease.	Journal Article | Research Support, N.I.H., Extramural | Research Support, Non-U.S. Gov't | Review	1
18342309	2008	Pallidal neuronal discharge in Huntington's disease: support for selective loss of striatal cells originating the indirect pathway.	Clinical Trial | Comparative Study | Journal Article | Research Support, N.I.H., Extramural | Research Support, U.S. Gov't, Non-P.H.S.	1
18342443	2008	Differential effects of overexpression of wild-type and mutant human alpha-synuclein on MPP+-induced neurotoxicity in PC12 cells.	Journal Article | Research Support, Non-U.S. Gov't	1
18342564	2008	Autosomal dominant dopa-responsive parkinsonism in a multigenerational Swiss family.	Case Reports | Journal Article | Research Support, N.I.H., Extramural | Research Support, Non-U.S. Gov't	2
18342565	2008	The persistent effects of unilateral pallidal and subthalamic deep brain stimulation on force control in advanced Parkinson's patients.	Journal Article | Research Support, N.I.H., Extramural | Research Support, Non-U.S. Gov't	1
18342639	2008	Metals in Alzheimer's and Parkinson's diseases.	Journal Article | Research Support, Non-U.S. Gov't | Review	2
18342862	2008	The effect of glucocorticoids on bradykinesia induced by immobilization stress.	Journal Article | Research Support, Non-U.S. Gov't	1
18343119	2008	Non-steroidal anti-inflammatory drug use and the risk of Parkinson disease: a retrospective cohort study.	Journal Article | Research Support, Non-U.S. Gov't	1
18343181	2008	Parkinson's disease and functional decline in older Mexican Americans.	Journal Article | Multicenter Study	1
18343577	2008	HSPA5 promoter polymorphisms and risk of Parkinson's disease in Taiwan.	Journal Article | Research Support, Non-U.S. Gov't	1
18343584	2008	Phosphorylation of tau and alpha-synuclein in synaptic-enriched fractions of the frontal cortex in Alzheimer's disease, and in Parkinson's disease and related alpha-synucleinopathies.	Journal Article | Research Support, Non-U.S. Gov't	1
18343778	2008	CSF multianalyte profile distinguishes Alzheimer and Parkinson diseases.	Journal Article | Research Support, N.I.H., Extramural | Research Support, Non-U.S. Gov't | Validation Studies	1
18343814	2008	Phosphorylation at Ser-129 but not the phosphomimics S129E/D inhibits the fibrillation of alpha-synuclein.	Journal Article | Research Support, N.I.H., Extramural | Research Support, Non-U.S. Gov't	1
18343932	2008	Human neuromelanin induces neuroinflammation and neurodegeneration in the rat substantia nigra: implications for Parkinson's disease.	Journal Article | Research Support, Non-U.S. Gov't	1
18343967	2008	The impact of subthalamic deep brain stimulation on bradykinesia of proximal and distal upper limb muscles in Parkinson's disease.	Journal Article	1
18343969	2008	A longitudinal study of olfactory function in patients with idiopathic Parkinson's disease.	Journal Article	1
18344057	2008	Clinical heterogeneity in newly diagnosed Parkinson's disease.	Journal Article | Research Support, Non-U.S. Gov't	1
18344392	2008	Parkinson's disease: clinical features and diagnosis.	Journal Article | Research Support, Non-U.S. Gov't | Review	2
18344395	2008	A case report on fixation instability in Parkinson's disease with bilateral deep brain stimulation implants.	Case Reports | Journal Article | Research Support, N.I.H., Extramural | Research Support, Non-U.S. Gov't	2
18344560	2008	Disconnecting force from money: effects of basal ganglia damage on incentive motivation.	Journal Article | Research Support, Non-U.S. Gov't	1
18345472	2008	[Depression in old age].	Comparative Study | English Abstract | Journal Article	1
18345538	2008	[Obstructive sleep apnea in patients with Parkinson's disease--report of two cases and review].	Case Reports | English Abstract | Journal Article | Review	2
18346205	2008	FK506 binding protein 12 differentially accelerates fibril formation of wild type alpha-synuclein and its clinical mutants A30P or A53T.	Journal Article | Research Support, Non-U.S. Gov't	1
18346726	2008	Transcriptional profiling of the rat frontal cortex following administration of the mGlu5 receptor antagonists MPEP and MTEP.	Journal Article | Research Support, N.I.H., Extramural	1
18346734	2008	AAV2-mediated gene transfer of GDNF to the striatum of MPTP monkeys enhances the survival and outgrowth of co-implanted fetal dopamine neurons.	Journal Article | Research Support, N.I.H., Extramural	1
18346925	2008	Subcortical neurofibrillary tangles and argyrophilic grains in a case of familial frontotemporal dementia with parkinsonism.	Case Reports | Journal Article	2
18346926	2008	Handedness as a predictor of side of onset of Parkinson's disease.	Journal Article	1
18347783	2008	Pedunculopontine nucleus microelectrode recordings in movement disorder patients.	Journal Article | Research Support, Non-U.S. Gov't	1
18348679	2008	Potential therapeutic targets for Parkinson's disease.	Journal Article | Research Support, Non-U.S. Gov't | Review	2
18348680	2008	Neurotrophic factors as a therapeutic target for Parkinson's disease.	Journal Article | Research Support, Non-U.S. Gov't | Review	2
18349428	2008	Long-term air pollution exposure is associated with neuroinflammation, an altered innate immune response, disruption of the blood-brain barrier, ultrafine particulate deposition, and accumulation of amyloid beta-42 and alpha-synuclein in children and young adults.	Journal Article | Research Support, N.I.H., Extramural | Research Support, Non-U.S. Gov't | Research Support, U.S. Gov't, Non-P.H.S.	1
18349518	2008	Different tau pathology pattern in two clinical phenotypes of progressive supranuclear palsy.	Journal Article	1
18350575	2008	Evidence-based medicine vs medicine-based evidence.	Historical Article | Letter	2
18351122	2008	Cellular and neurophysiological effects of high ambient pressure.	Journal Article | Review	2
18351343	2008	Camptocormia and Parkinson's disease: MR imaging.	Journal Article	1
18351563	2008	[Rotigotine in the treatment of Parkinson's disease. A study on a sample of 150 patients].	Journal Article	1
18353126	2008	Kinematic evaluation of gestural and repetitive single joint movements of the arm after posteroventral pallidotomy, subthalamotomy or both procedures combined in two Parkinson's disease patients: two case studies.	Case Reports | Journal Article	2
18353129	2008	The scientific and clinical basis for future therapies in Parkinson's disease.	Introductory Journal Article	2
18353130	2008	New insights into the pathology of Parkinson's disease: does the peripheral autonomic system become central?	Journal Article | Review	2
18353131	2008	Progress in neuroprotection in Parkinson's disease.	Journal Article | Review	2
18353132	2008	Non-motor symptoms in Parkinson's disease.	Journal Article | Review	2
18353133	2008	Depressive symptoms in Parkinson's disease.	Journal Article | Review	2
18353281	2008	BV-2 stimulation by lactacystin results in a strong inflammatory reaction and apoptotic neuronal death in SH-SY5Y cells.	Journal Article | Research Support, Non-U.S. Gov't	1
18353283	2008	Transplantation of human amniotic cells exerts neuroprotection in MPTP-induced Parkinson disease mice.	Journal Article | Research Support, Non-U.S. Gov't	1
18353371	2008	Screening for the LRRK2 G2019S and codon-1441 mutations in a pathological series of parkinsonian syndromes and frontotemporal lobar degeneration.	Journal Article | Research Support, Non-U.S. Gov't	1
18353704	2008	Endoplasmic reticulum stress--a double edged sword for Z alpha-1 antitrypsin deficiency hepatoxicity.	Journal Article | Review	2
18353766	2008	Quantitative proteomics of a presymptomatic A53T alpha-synuclein Drosophila model of Parkinson disease.	Comparative Study | Journal Article | Research Support, N.I.H., Extramural | Research Support, Non-U.S. Gov't	1
18353916	2008	A modeling study suggesting a possible pharmacological target to mitigate the effects of ethanol on reward-related dopaminergic signaling.	Journal Article | Research Support, N.I.H., Extramural	1
18354004	2008	Patterns of bidirectional communication between cortex and basal ganglia during movement in patients with Parkinson disease.	Journal Article | Research Support, Non-U.S. Gov't	1
18354012	2008	Structural correlates of efficient GABAergic transmission in the basal ganglia-thalamus pathway.	Journal Article | Research Support, Non-U.S. Gov't	1
18354859	2008	Rotigotine transdermal patches (Neupro) for the treatment of Parkinson's disease.	Journal Article	1
18355302	2008	Relationship between weight, levodopa and dyskinesia: the significance of levodopa dose per kilogram body weight.	Comparative Study | Journal Article	1
18355310	2008	The assessment of depression in Parkinson's disease.	Journal Article	1
18355318	2008	Endogenous tetrahydroisoquinolines associated with Parkinson's disease mimic the feedback inhibition of tyrosine hydroxylase by catecholamines.	Journal Article | Research Support, Non-U.S. Gov't	1
18355431	2008	[Wolff-Parkinson-White's syndrome and Danon's disease].	Case Reports | Letter	2
18355641	2008	Differences between normal and alpha-synuclein overexpressing SH-SY5Y neuroblastoma cells after Abeta(1-42) and NAC treatment.	Comparative Study | Journal Article | Research Support, Non-U.S. Gov't	1
18355689	2008	Validation of the reference tissue model for estimation of dopaminergic D2-like receptor binding with [18F](N-methyl)benperidol in humans.	Comparative Study | Journal Article | Research Support, N.I.H., Extramural | Research Support, Non-U.S. Gov't	1
18356249	2008	Motor urgency is mediated by the contralateral cerebellum in Parkinson's disease.	Journal Article | Research Support, Non-U.S. Gov't	1
18356292	2008	Test-retest reliability and minimal detectable change on balance and ambulation tests, the 36-item short-form health survey, and the unified Parkinson disease rating scale in people with parkinsonism.	Clinical Trial | Journal Article	1
18356831	2008	Weight loss produced by tesofensine in patients with Parkinson's or Alzheimer's disease.	Journal Article | Meta-Analysis | Research Support, Non-U.S. Gov't	1
18357527	2008	Silencing alpha-synuclein gene expression enhances tyrosine hydroxylase activity in MN9D cells.	Journal Article | Research Support, Non-U.S. Gov't	1
18357691	2008	[Dysfunctions of potassium channels and Parkinson's disease].	Journal Article | Research Support, Non-U.S. Gov't | Review	2
18357724	2008	[Biology of thioredoxin and its association with Alzheimer's disease and Parkinson's disease].	English Abstract | Journal Article | Research Support, Non-U.S. Gov't | Review	1
18358451	2008	Mutations in the GIGYF2 (TNRC15) gene at the PARK11 locus in familial Parkinson disease.	Journal Article | Research Support, N.I.H., Extramural | Research Support, Non-U.S. Gov't	1
18358582	2008	Everyday cognitive failures and memory problems in Parkinson's patients without dementia.	Journal Article | Research Support, Non-U.S. Gov't	1
18358605	2008	Cleavage of normal and pathological forms of alpha-synuclein by neurosin in vitro.	Journal Article | Research Support, Non-U.S. Gov't	1
18358608	2008	Estrogen enhances the number of nigral dopaminergic neurons of adult male mice without affecting nigral neuroglial number and morphology.	Journal Article | Research Support, Non-U.S. Gov't	1
18358757	2008	Is silent aspiration a risk factor for respiratory infection in Parkinson's disease patients?	Journal Article	1
18358848	2008	Redox imbalance in Parkinson's disease.	Journal Article | Review	2
18359086	2008	Cigarette smoke, nicotine and cotinine protect against 6-hydroxydopamine-induced toxicity in SH-SY5Y cells.	Journal Article | Research Support, N.I.H., Extramural	1
18359116	2008	L347P PINK1 mutant that fails to bind to Hsp90/Cdc37 chaperones is rapidly degraded in a proteasome-dependent manner.	Journal Article | Research Support, Non-U.S. Gov't	1
18359710	2008	[Study of the clinical heterogeneity of movement disorder in Parkinson disease].	English Abstract | Journal Article | Research Support, Non-U.S. Gov't	1
18361473	2008	Sclerosing mesenteritis: an ergot-related complication of pergolide therapy in Parkinson's disease?	Case Reports | Letter	2
18361474	2008	The evolution of disability in Parkinson disease.	Journal Article | Research Support, Non-U.S. Gov't	1
18361538	2008	Use of transdermal drug formulations in the elderly.	Journal Article | Review	2
18361794	2008	Selective detection, quantification, and subcellular location of alpha-synuclein aggregates with a protein aggregate filtration assay.	Journal Article | Research Support, Non-U.S. Gov't	1
18362084	2008	Interleukin-10 (IL10) and tumor necrosis factor alpha (TNF) gene polymorphisms in Parkinson's disease patients.	Journal Article | Research Support, Non-U.S. Gov't	1
18362097	2008	Cognitive deficits and striato-frontal dopamine release in Parkinson's disease.	Journal Article	1
18362144	2008	Aberrant folding of pathogenic Parkin mutants: aggregation versus degradation.	Journal Article | Research Support, Non-U.S. Gov't	1
18362281	2008	Dementia and survival in Parkinson disease: a 12-year population study.	Journal Article | Research Support, Non-U.S. Gov't	1
18362284	2008	Patterns and stages of alpha-synucleinopathy: Relevance in a population-based cohort.	Journal Article | Research Support, Non-U.S. Gov't	1
18362307	2008	A case of constrictive pericarditis during cabergoline treatment for hyperprolactinaemia.	Case Reports | Journal Article	2
18363034	2008	Central dopamine deficiency in pure autonomic failure.	Journal Article | Research Support, N.I.H., Intramural	1
18363114	2008	Restorative neuroscience: concepts and perspectives.	Journal Article | Review	2
18363549	2008	Where in the cell is SIRT3?--functional localization of an NAD+-dependent protein deacetylase.	Comment | Journal Article	2
18364047	2008	Validation of an Estonian version of the Parkinson's Disease Questionnaire (PDQ-39).	Comparative Study | Journal Article | Research Support, N.I.H., Extramural | Validation Studies	1
18364297	2008	[Artistic creativity and dementia].	English Abstract | Journal Article | Review	2
18364387	2008	Sequencing analysis of OMI/HTRA2 shows previously reported pathogenic mutations in neurologically normal controls.	Journal Article | Research Support, N.I.H., Intramural	1
18364399	2008	PYM50028, a novel, orally active, nonpeptide neurotrophic factor inducer, prevents and reverses neuronal damage induced by MPP+ in mesencephalic neurons and by MPTP in a mouse model of Parkinson's disease.	Journal Article | Research Support, Non-U.S. Gov't	1
18365777	2008	[The cost of informal care associated to incapacitating neurological disease having high prevalence in Spain].	English Abstract | Journal Article	1
18365879	2008	Paraquat induces apoptosis in human lymphocytes: protective and rescue effects of glucose, cannabinoids and insulin-like growth factor-1.	Journal Article | Research Support, Non-U.S. Gov't	1
18365958	2008	Assessment of rest tremor in Parkinson's disease.	Comparative Study | Journal Article	1
18366183	2008	Characterization of alpha-synuclein interactions with selected aggregation-inhibiting small molecules.	Journal Article | Research Support, Non-U.S. Gov't	1
18366640	2008	Genetic variability of histamine receptors in patients with Parkinson's disease.	Journal Article | Research Support, Non-U.S. Gov't	1
18366718	2008	Genetic association study of synphilin-1 in idiopathic Parkinson's disease.	Journal Article | Research Support, N.I.H., Extramural | Research Support, Non-U.S. Gov't	1
18366980	2008	Statins in the spectrum of neurologic disease.	Journal Article | Review	2
18367048	2008	[Use of 11C-(+)-alpha -dihydrotetrabenazine for the assessment of dopaminergic innervation in animal models of Parkinson's disease].	Journal Article	1
18367449	2008	Therapeutic gene silencing delivered by a chemically modified small interfering RNA against mutant SOD1 slows amyotrophic lateral sclerosis progression.	Journal Article | Research Support, N.I.H., Extramural | Research Support, Non-U.S. Gov't	1
18367605	2008	The chaperone activity of heat shock protein 90 is critical for maintaining the stability of leucine-rich repeat kinase 2.	Journal Article | Research Support, N.I.H., Extramural | Research Support, N.I.H., Intramural	1
18367705	2008	Metabolic abnormalities associated with mild cognitive impairment in Parkinson disease.	Comparative Study | Journal Article | Research Support, N.I.H., Extramural	1
18368143	2008	Protein aggregation in the brain: the molecular basis for Alzheimer's and Parkinson's diseases.	Journal Article | Research Support, Non-U.S. Gov't | Review	2
18368284	2008	Substantia nigra hyperechogenicity assessed by transcranial sonography is related to neuropsychological impairment in the elderly population.	Journal Article	1
18368301	2008	Prevalence of orthostatic hypotension.	Journal Article | Research Support, N.I.H., Extramural | Research Support, Non-U.S. Gov't | Review	1
18368304	2008	L-dihydroxyphenylserine (Droxidopa) in the treatment of orthostatic hypotension: the European experience.	Journal Article | Research Support, Non-U.S. Gov't | Review	2
18368305	2008	Stem cells and neurodegenerative diseases.	Journal Article | Research Support, Non-U.S. Gov't | Review	2
18368483	2008	Curcumin protects dopaminergic neuron against LPS induced neurotoxicity in primary rat neuron/glia culture.	Journal Article	1
18368484	2008	Dopamine as a potent inducer of cellular glutathione and NAD(P)H:quinone oxidoreductase 1 in PC12 neuronal cells: a potential adaptive mechanism for dopaminergic neuroprotection.	Journal Article | Research Support, N.I.H., Extramural | Research Support, Non-U.S. Gov't	1
18368688	2008	[Outpatient motor monitoring (actigraphy)].	Comparative Study | Letter	2
18368696	2008	Parkinson's Disease Revisited.	Editorial | Introductory Journal Article	2
18369386	2008	Mitochondria dysfunction was involved in copper-induced toxicity in MES23.5 cells.	Journal Article | Research Support, Non-U.S. Gov't	1
18369389	2008	RNA interference mediated silencing of alpha-synuclein in MN9D cells and its effects on cell viability.	Journal Article | Research Support, Non-U.S. Gov't	1
18369446	2008	C. elegans model identifies genetic modifiers of alpha-synuclein inclusion formation during aging.	Journal Article | Research Support, Non-U.S. Gov't	1
18369760	2008	In vitro assays for neural stem cell differentiation: induction of dopaminergic phenotype.	Journal Article	1
18370345	2008	[Utility of SPECT in the assessment of patients with Parkinsonian pictures].	Letter	2
18371080	2008	MPP+-induced neuronal death in rats involves tyrosine 33 phosphorylation of WW domain-containing oxidoreductase WOX1.	Comparative Study | Journal Article | Research Support, Non-U.S. Gov't | Research Support, U.S. Gov't, Non-P.H.S.	1
18371430	2008	Foxa2: the rise and fall of dopamine neurons.	Journal Article | Review	2
18371981	2008	Fatigue in Parkinson's disease is not related to excessive sleepiness or quality of sleep.	Journal Article | Research Support, Non-U.S. Gov't	1
18372079	2008	Partial recovery of dopaminergic pathway after graft of adult mesenchymal stem cells in a rat model of Parkinson's disease.	Journal Article | Research Support, Non-U.S. Gov't	1
18372251	2008	Association of protein phosphatase 1 gamma 1 with spinophilin suppresses phosphatase activity in a Parkinson disease model.	Journal Article | Research Support, N.I.H., Extramural | Research Support, Non-U.S. Gov't	1
18372482	2008	Neuropsychiatric complications of commonly used palliative care drugs.	Journal Article | Review	2
18372770	2008	[Special aspects of patient care after implantation of deep-brain-stimulator].	English Abstract | Historical Article | Journal Article | Review	2
18372771	2008	Functional magnetic resonance imaging in neurology.	Journal Article | Research Support, Non-U.S. Gov't | Review	2
18372774	2008	[The use of Stalevo in Hungary for patients with Parkinson disease and its effect on the quality of life].	English Abstract | Journal Article	1
18373560	2008	DJ-1-binding compounds prevent oxidative stress-induced cell death and movement defect in Parkinson's disease model rats.	Comparative Study | Journal Article | Research Support, Non-U.S. Gov't	1
18373838	2008	Pesticide exposure and risk of Parkinson's disease: a family-based case-control study.	Journal Article | Research Support, N.I.H., Extramural	1
18373985	2008	Therapeutic role of sirtuins in neurodegenerative disease.	Journal Article | Research Support, Non-U.S. Gov't | Review	2
18374176	2008	Detection of compounds that rescue Rab1-synuclein toxicity.	Journal Article	1
18374272	2008	Neurochemical approaches of cerebrospinal fluid diagnostics in neurodegenerative diseases.	Journal Article | Research Support, Non-U.S. Gov't | Review	2
18374620	2008	Effectiveness of tai chi for Parkinson's disease: a critical review.	Journal Article | Review	2
18374844	2008	Contributions of non-human primates to neuroscience research.	Journal Article | Research Support, N.I.H., Extramural | Research Support, Non-U.S. Gov't | Review	1
18374908	2008	Nicotine and caffeine-mediated modulation in the expression of toxicant responsive genes and vesicular monoamine transporter-2 in 1-methyl 4-phenyl-1,2,3,6-tetrahydropyridine-induced Parkinson's disease phenotype in mouse.	Journal Article | Research Support, Non-U.S. Gov't	1
18374970	2008	The incidence and risk factors associated with postoperative delirium in geriatric patients undergoing surgery for suspected gynecologic malignancies.	Journal Article	1
18375052	2008	Primitive reflexes distinguish vascular parkinsonism from Parkinson's disease.	Journal Article	1
18376351	2008	Differences in WHOQOL-100 domain scores in Parkinson's disease and osteoarthritis.	Journal Article	1
18377902	2008	Multiparity after an initial diagnosis of Parkinson's disease: a report on a rare case.	Journal Article	1
18377993	2008	Oxidative insults induce DJ-1 upregulation and redistribution: implications for neuroprotection.	Journal Article | Research Support, Non-U.S. Gov't	1
18378259	2008	Cardiac sympathetic denervation is correlated with Parkinsonian midline motor symptoms.	Journal Article | Research Support, Non-U.S. Gov't	1
18378329	2008	Behavioural effects of trishomocubanes in rats with unilateral 6-hydroxydopamine lesions.	Journal Article | Research Support, Non-U.S. Gov't	1
18378374	2008	Basal ganglia, dopamine and temporal processing: performance on three timing tasks on and off medication in Parkinson's disease.	Journal Article | Randomized Controlled Trial	1
18378407	2008	Cocaine addiction: from habits to stereotypical-repetitive behaviors and punding.	Comparative Study | Journal Article	1
18378456	2008	Tai Chi improves balance and mobility in people with Parkinson disease.	Journal Article | Randomized Controlled Trial | Research Support, Non-U.S. Gov't	1
18378458	2008	Extracellular spike microrecordings from the subthalamic area in Parkinson's disease.	Clinical Trial | Journal Article	1
18378882	2008	Bilateral subthalamic stimulation in Parkin and PINK1 parkinsonism.	Journal Article | Multicenter Study | Research Support, Non-U.S. Gov't	1
18378943	2008	Summaries for patients. Can thickened liquids or chin-down posture prevent aspiration?	Patient Education Handout	2
18378947	2008	Comparison of 2 interventions for liquid aspiration on pneumonia incidence: a randomized trial.	Comparative Study | Journal Article | Multicenter Study | Randomized Controlled Trial | Research Support, N.I.H., Extramural | Research Support, Non-U.S. Gov't	1
18379735	2008	Autonomic nervous system and risk factors for vascular disease. Effects of autonomic unbalance in schizophrenia and Parkinson's disease.	Journal Article | Review	2
18380279	2008	Postural sway and effect of levodopa in early Parkinson's disease.	Journal Article | Research Support, Non-U.S. Gov't	1
18380473	2008	Predominant release of lysosomal enzymes by newborn rat microglia after LPS treatment revealed by proteomic studies.	Journal Article | Research Support, Non-U.S. Gov't	1
18380486	2008	Expansion of human neural precursor cells in large-scale bioreactors for the treatment of neurodegenerative disorders.	Evaluation Studies | Journal Article | Research Support, Non-U.S. Gov't	1
18380666	2008	Differential synaptic plasticity of the corticostriatal and thalamostriatal systems in an MPTP-treated monkey model of parkinsonism.	Comparative Study | Journal Article | Research Support, N.I.H., Extramural | Research Support, Non-U.S. Gov't	1
18380684	2008	Botulinum toxin type A in the treatment of sialorrhea in Parkinson's disease.	Comparative Study | Letter | Research Support, Non-U.S. Gov't	2
18380960	2008	Management of Parkinson's disease in older women.	Journal Article	1
18381642	2008	Deep brain pulse-generator and lead-extensions: subjective sensations related to measured parameters.	Journal Article	1
18381646	2008	The Montreal cognitive assessment as a screening tool for cognitive impairment in Parkinson's disease.	Journal Article | Validation Studies	1
18381647	2008	Parkinson's disease-cognitive rating scale: a new cognitive scale specific for Parkinson's disease.	Journal Article | Research Support, Non-U.S. Gov't | Validation Studies	1
18381649	2008	Low LDL cholesterol and increased risk of Parkinson's disease: prospective results from Honolulu-Asia Aging Study.	Journal Article | Research Support, N.I.H., Extramural | Research Support, Non-U.S. Gov't	1
18381656	2008	Differential neutrophil infiltration contributes to regional differences in brain inflammation in the substantia nigra pars compacta and cortex.	Comparative Study | Journal Article | Research Support, Non-U.S. Gov't	1
18381761	2008	High doses of nicotinamide prevent oxidative mitochondrial dysfunction in a cellular model and improve motor deficit in a Drosophila model of Parkinson's disease.	Journal Article | Research Support, Non-U.S. Gov't	1
18382062	2008	[Retrospective study on clinical application of biovalves in 52 cases].	English Abstract | Journal Article | Research Support, Non-U.S. Gov't	1
18382177	2008	Enteral levodopa/carbidopa infusion in advanced Parkinson disease: long-term exposure.	Clinical Trial | Journal Article | Multicenter Study | Research Support, Non-U.S. Gov't	1
18382184	2008	Optimizing long-term therapy for Parkinson disease: options for treatment-associated dyskinesia.	Journal Article | Review	2
18382282	2008	Deep brain stimulation promotes excitation and inhibition in subthalamic nucleus in Parkinson's disease.	Journal Article	1
18382309	2008	L-dopa-induced dyskinesia and stereotactic surgery for Parkinson's disease.	Journal Article | Research Support, Non-U.S. Gov't | Review	2
18382312	2008	Bilateral electrical stimulation of prelemniscal radiations in the treatment of advanced Parkinson's disease.	Clinical Trial | Journal Article | Research Support, Non-U.S. Gov't	1
18382437	2008	Technology insight: imaging neurodegeneration in Parkinson's disease.	Journal Article | Review	2
18382657	2008	Formation of toxic oligomeric alpha-synuclein species in living cells.	Journal Article | Research Support, N.I.H., Extramural | Research Support, Non-U.S. Gov't	1
18382667	2008	DJ-1 modulates alpha-synuclein aggregation state in a cellular model of oxidative stress: relevance for Parkinson's disease and involvement of HSP70.	Journal Article | Research Support, Non-U.S. Gov't	1
18383071	2008	Are adenosine antagonists, such as istradefylline, caffeine, and chocolate, useful in the treatment of Parkinson's disease?	Editorial	2
18383114	2008	Speech rate and rhythm in Parkinson's disease.	Journal Article | Research Support, Non-U.S. Gov't	1
18383266	2008	Minimally invasive precision brain access using prospective stereotaxy and a trajectory guide.	Journal Article	1
18383531	2008	The black stuff and Konstantin Nikolaevich Tretiakoff.	Biography | Historical Article | Journal Article | Portrait	2
18383532	2008	Antineuronal antibodies in Parkinson's disease.	Journal Article | Research Support, Non-U.S. Gov't	1
18383533	2008	Oculomotor function in multiple system atrophy: clinical and laboratory features in 30 patients.	Journal Article	1
18383534	2008	Neuronal activity of the red nucleus in Parkinson's disease.	Case Reports | Journal Article | Research Support, Non-U.S. Gov't	2
18383535	2008	Atypical Parkinsonism in distal myopathy with rimmed vacuoles.	Case Reports | Journal Article	2
18383536	2008	Evidence of increased odds of essential tremor in Parkinson's disease.	Journal Article | Research Support, Non-U.S. Gov't	1
18383537	2008	Provocation of Parkinsonian tremor.	Journal Article | Research Support, Non-U.S. Gov't	1
18384063	2008	Establishment of a HPLC method for preclinical pharmacokinetic study of the novel anti-Parkinson's disease candidate drug FLZ in rats.	Journal Article | Research Support, Non-U.S. Gov't	1
18384645	2008	Changes in endoplasmic reticulum stress proteins and aldolase A in cells exposed to dopamine.	Journal Article | Research Support, N.I.H., Extramural	1
18384649	2008	PPAR: a therapeutic target in Parkinson's disease.	Journal Article | Research Support, N.I.H., Extramural | Research Support, U.S. Gov't, Non-P.H.S. | Review	1
18384711	2008	Efficacy of risedronate against hip fracture in patients with neurological diseases: a meta-analysis of randomized controlled trials.	Journal Article | Review | Retracted Publication	2
18385183	2008	Clinical outcomes of progressive supranuclear palsy and multiple system atrophy.	Journal Article | Research Support, Non-U.S. Gov't	1
18385323	2008	Effects on differentiation of embryonic ventral midbrain progenitors by Lmx1a, Msx1, Ngn2, and Pitx3.	Journal Article | Research Support, Non-U.S. Gov't	1
18385482	2008	Increasing extracellular potassium results in subthalamic neuron activity resembling that seen in a 6-hydroxydopamine lesion.	Journal Article | Research Support, Non-U.S. Gov't	1
18385627	2008	Caregiver strain in Parkinson's disease and the impact of disease duration.	Comparative Study | Journal Article	1
18386188	2008	Gene expression profiles of mouse striatum in control and maneb + paraquat-induced Parkinson's disease phenotype: validation of differentially expressed energy metabolizing transcripts.	Journal Article | Research Support, Non-U.S. Gov't | Validation Studies	1
18386627	2008	[Clinical and pathological study on early diagnosis of Parkinson's disease and dementia with Lewy bodies].	Journal Article | Review	2
18386634	2008	[Relationship between cardiac 123I-metaiodobenzylguanidine scintigraphy and cardiovascular autonomic function test (standing test) in Parkinson's disease].	Journal Article	1
18386983	2008	Understanding Parkinsonian handwriting through a computational model of basal ganglia.	Letter	2
18387367	2008	Parkin-co-regulated gene (PACRG) product interacts with tubulin and microtubules.	Journal Article | Research Support, Non-U.S. Gov't	1
18387534	2008	The ability to assess muscular force in asymmetrical Parkinson's disease.	Journal Article	1
18387597	2008	TAT-PAX6 protein transduction in neural progenitor cells: a novel approach for generation of dopaminergic neurones in vitro.	Journal Article | Research Support, Non-U.S. Gov't	1
18387672	2008	Neurotoxicity of MPTP to migrating neuroblasts: studies in acute and subacute mouse models of Parkinson's disease.	Journal Article	1
18387727	2008	Inhibition of glycogen synthase kinase-3 reduces L-DOPA-induced neurotoxicity.	Journal Article | Research Support, Non-U.S. Gov't	1
18387763	2008	Carpal tunnel syndrome in Parkinson's disease.	Letter | Comment	2
18387850	2008	Safety and tolerability of intraputaminal delivery of CERE-120 (adeno-associated virus serotype 2-neurturin) to patients with idiopathic Parkinson's disease: an open-label, phase I trial.	Clinical Trial, Phase I | Journal Article | Research Support, Non-U.S. Gov't	1
18387851	2008	Towards gene therapy for Parkinson's disease.	Comment | Letter	2
18388307	2008	Embryonic stem cell-derived Pitx3-enhanced green fluorescent protein midbrain dopamine neurons survive enrichment by fluorescence-activated cell sorting and function in an animal model of Parkinson's disease.	Journal Article | Research Support, N.I.H., Extramural | Research Support, Non-U.S. Gov't	1
18389016	2008	Nonverbal deficits in explicit and implicit memory of Parkinson's disease patients.	Journal Article	1
18389097	2008	Apoptotic mechanisms involved in neurodegenerative diseases: experimental and therapeutic approaches.	Journal Article | Research Support, Non-U.S. Gov't | Review	2
18389263	2008	Clinical, neuropathological and genotypic variability in SNCA A53T familial Parkinson's disease. Variability in familial Parkinson's disease.	Journal Article | Research Support, N.I.H., Extramural | Research Support, Non-U.S. Gov't	1
18389461	2008	[The NEDICES cohort of the elderly. Methodology and main neurological findings].	English Abstract | Journal Article | Review	2
18389463	2008	[Functional neuroimaging with SPECT in Parkinson's disease and Parkinsonisms].	Journal Article | Review	2
18389501	2008	Pharmacogenetics of parkinsonism, rigidity, rest tremor, and bradykinesia in African-Caribbean inpatients: differences in association with dopamine and serotonin receptors.	Journal Article | Research Support, Non-U.S. Gov't	1
18390556	2008	The reaction of alpha-synuclein with tyrosinase: possible implications for Parkinson disease.	Journal Article | Research Support, Non-U.S. Gov't	1
18390976	2008	Short-term effects on mobility, activities of daily living and health-related quality of life of a Conductive Education programme for adults with multiple sclerosis, Parkinson's disease and stroke.	Journal Article | Research Support, Non-U.S. Gov't	1
18391156	2008	Objective monitoring of tremor and bradykinesia during DBS surgery for Parkinson disease.	Controlled Clinical Trial | Journal Article | Research Support, Non-U.S. Gov't	1
18391196	2008	Neurons derived from reprogrammed fibroblasts functionally integrate into the fetal brain and improve symptoms of rats with Parkinson's disease.	Journal Article | Research Support, N.I.H., Extramural | Research Support, Non-U.S. Gov't	1
18391488	2008	Systematic appraisal using immunohistochemistry of brain pathology in aged and demented subjects.	Comparative Study | Journal Article | Research Support, Non-U.S. Gov't	1
18391730	2008	In-vivo PET imaging of implanted human retinal pigment epithelium cells in a Parkinson's disease rat model.	Journal Article | Research Support, Non-U.S. Gov't	1
18391961	2008	Dopamine neurons implanted into people with Parkinson's disease survive without pathology for 14 years.	Journal Article | Research Support, N.I.H., Extramural | Research Support, Non-U.S. Gov't	1
18391962	2008	Lewy body-like pathology in long-term embryonic nigral transplants in Parkinson's disease.	Journal Article	1
18391963	2008	Lewy bodies in grafted neurons in subjects with Parkinson's disease suggest host-to-graft disease propagation.	Journal Article | Research Support, Non-U.S. Gov't	1
18392292	2008	Embryonic stem cells and Parkinson's disease: cell transplantation to cell therapy.	Editorial	2
18392408	2008	Features associated with the development of non-motor manifestations in Parkinson's disease.	Journal Article	1
18392409	2008	Pain in Parkinson's disease: analysis of 50 cases in a clinic of movement disorders.	Journal Article	1
18392441	2008	Cognitive impairment in Parkinson's disease.	Comment | Letter	2
18393805	2008	Regulation of betaAPP and PrPc cleavage by alpha-secretase: mechanistic and therapeutic perspectives.	Journal Article | Review	2
18393874	2008	Pharmacological therapy in children with atrioventricular reentry: which drug?	Journal Article | Review	2
18394008	2008	Three-layered structure shared between Lewy bodies and lewy neurites-three-dimensional reconstruction of triple-labeled sections.	Journal Article | Research Support, Non-U.S. Gov't	1
18394046	2008	Functional electrical stimulation in neurological disorders.	Journal Article | Review	2
18394421	2008	Peroxynitrite induced formation of the neurotoxins 5-S-cysteinyl-dopamine and DHBT-1: implications for Parkinson's disease and protection by polyphenols.	Journal Article | Research Support, Non-U.S. Gov't	1
18394561	2008	Current status of symptomatic medical therapy in Parkinson's disease.	Journal Article | Research Support, Non-U.S. Gov't | Review	2
18394562	2008	Symptomatic treatment of Huntington disease.	Journal Article | Review	2
18394564	2008	Protection against Parkinson's disease progression: clinical experience.	Journal Article | Review	2
18394566	2008	Therapeutic potentials of human embryonic stem cells in Parkinson's disease.	Journal Article | Review	2
18394567	2008	Spheramine for treatment of Parkinson's disease.	Journal Article | Research Support, Non-U.S. Gov't | Review	2
18394568	2008	Advances in gene therapy for movement disorders.	Journal Article | Research Support, Non-U.S. Gov't | Review	2
18394569	2008	Treatment of Parkinson's disease with trophic factors.	Journal Article | Research Support, N.I.H., Extramural | Research Support, U.S. Gov't, Non-P.H.S. | Review	1
18394570	2008	What happened to posteroventral pallidotomy for Parkinson's disease and dystonia?	Journal Article | Review	2
18394572	2008	Deep brain stimulation for Parkinson's disease.	Journal Article | Research Support, Non-U.S. Gov't | Review	2
18394574	2008	Deep brain stimulation and tremor.	Journal Article | Review	2
18394576	2008	Noninvasive brain stimulation for Parkinson's disease and dystonia.	Journal Article | Research Support, N.I.H., Extramural | Research Support, Non-U.S. Gov't | Review	1
18394605	2008	Human neural stem cells migrate along the nigrostriatal pathway in a primate model of Parkinson's disease.	Comparative Study | Journal Article | Research Support, N.I.H., Extramural | Research Support, Non-U.S. Gov't	1
18394859	2008	Absence of cognitive deficits following deep brain stimulation of the subthalamic nucleus for the treatment of Parkinson's disease.	Controlled Clinical Trial | Journal Article | Research Support, Non-U.S. Gov't	1
18394906	2008	Synthesis of glutamic acid analogs as potent inhibitors of leukotriene A4 hydrolase.	Journal Article	1
18394949	2008	Grey matter atrophy in early versus late dementia in Parkinson's disease.	Journal Article | Research Support, Non-U.S. Gov't	1
18394965	2008	The specificity and sensitivity of transcranial ultrasound in the differential diagnosis of Parkinson's disease: a prospective blinded study.	Journal Article | Randomized Controlled Trial | Research Support, Non-U.S. Gov't	1
18394966	2008	Transcranial ultrasound in Parkinson's disease.	Letter | Comment	2
18395015	2008	Oxidative and nitrative protein modifications in Parkinson's disease.	Journal Article | Review	2
18395193	2008	Induction of BiP, an ER-resident protein, prevents the neuronal death induced by transient forebrain ischemia in gerbil.	Journal Article	1
18395445	2008	Candidate screening of the bovine and feline spinal muscular atrophy genes reveals no evidence for involvement in human motor neuron disorders.	Journal Article | Research Support, Non-U.S. Gov't	1
18395468	2008	Increased cortico-cortical functional connectivity in early-stage Parkinson's disease: an MEG study.	Journal Article | Research Support, Non-U.S. Gov't	1
18395527	2008	6-Hydroxydopamine (6-OHDA) induces Drp1-dependent mitochondrial fragmentation in SH-SY5Y cells.	Journal Article | Research Support, Non-U.S. Gov't	1
18395699	2008	Cerebrospinal fluid biomarkers in Parkinson's disease with dementia and dementia with Lewy bodies.	Journal Article | Research Support, Non-U.S. Gov't	1
18395702	2008	Modafinil modulates GABA-activated currents in rat hippocampal pyramidal neurons.	Journal Article | Research Support, Non-U.S. Gov't	1
18395980	2008	Association between AKT1 gene and Parkinson's disease: a protective haplotype.	Journal Article	1
18396402	2008	4th UK spinal muscular atrophy (SMA) researchers network meeting.	Journal Article	1
18397366	2008	A novel intracellular role of matrix metalloproteinase-3 during apoptosis of dopaminergic cells.	Journal Article | Research Support, Non-U.S. Gov't	1
18397367	2008	Characterization of PINK1 processing, stability, and subcellular localization.	Journal Article | Research Support, N.I.H., Extramural | Research Support, Non-U.S. Gov't	1
18397634	2008	[Hereditary Parkinson disease. The Danish Society of Movement Disorders].	Journal Article	1
18397888	2008	The Parkinson disease-associated leucine-rich repeat kinase 2 (LRRK2) is a dimer that undergoes intramolecular autophosphorylation.	Journal Article | Research Support, N.I.H., Intramural | Research Support, Non-U.S. Gov't	1
18398010	2008	A review of Parkinson's disease.	Journal Article | Review	2
18398415	2008	Sleep disturbances in patients with parkinsonism.	Journal Article | Research Support, Non-U.S. Gov't | Review	2
18398426	2008	HSP70 and constitutively active HSF1 mediate protection against CDCrel-1-mediated toxicity.	Journal Article | Research Support, N.I.H., Extramural | Research Support, Non-U.S. Gov't	1
18398911	2008	Test-retest repeatability of assessing environmental and lifestyle factors in Parkinson's disease.	Journal Article | Research Support, Non-U.S. Gov't	1
18398912	2008	A case of parkinsonism worsened by losartan: a probable new adverse effect.	Case Reports | Letter	2
18398913	2008	Apathy following subthalamic stimulation in Parkinson disease: a dopamine responsive symptom.	Journal Article | Research Support, Non-U.S. Gov't	1
18398914	2008	Geographical variation of medicated parkinsonism in Finland during 1995 to 2000.	Journal Article | Research Support, Non-U.S. Gov't	1
18398916	2008	The frequency of cardiac valvular regurgitation in Parkinson's disease.	Journal Article | Research Support, Non-U.S. Gov't	1
18398920	2008	Paradoxical kinesia.	Comment | Letter	2
18399709	2008	Antiparkinsonian medication and pathological gambling.	Journal Article | Review	2
18399960	2008	Comparison of neuroprotective and neurorestorative capabilities of rasagiline and selegiline against lactacystin-induced nigrostriatal dopaminergic degeneration.	Comparative Study | Journal Article | Research Support, N.I.H., Extramural | Research Support, Non-U.S. Gov't	1
18399961	2008	Neuromelanin selectively induces apoptosis in dopaminergic SH-SY5Y cells by deglutathionylation in mitochondria: involvement of the protein and melanin component.	Comparative Study | Journal Article | Research Support, Non-U.S. Gov't	1
18400456	2008	Glutathione and Parkinson's disease: is this the elephant in the room?	Journal Article | Research Support, N.I.H., Extramural | Research Support, Non-U.S. Gov't	1
18400841	2008	Metabolic correlates of subthalamic nucleus activity in Parkinson's disease.	Journal Article | Research Support, Non-U.S. Gov't	1
18401018	2008	Total cholesterol and the risk of Parkinson disease.	Journal Article | Research Support, Non-U.S. Gov't	1
18401019	2008	Results from a phase I safety trial of hAADC gene therapy for Parkinson disease.	Clinical Trial, Phase I | Journal Article | Research Support, Non-U.S. Gov't	1
18401666	2008	Isolation and characterization of mesenchymal stem cells derived from bone marrow of patients with Parkinson's disease.	Journal Article	1
18401856	2008	Genetic variability in the mitochondrial serine protease HTRA2 contributes to risk for Parkinson disease.	Journal Article | Research Support, Non-U.S. Gov't	1
18402068	2008	[Gait disturbance in idiopathic normal pressure hydrocephalus].	English Abstract | Journal Article | Review	2
18402154	2008	Infinite possibility: clowning with elderly people.	Journal Article	1
18402365	2008	Development and evaluation of push-pull based osmotic delivery system for pramipexole.	Evaluation Studies | Journal Article | Research Support, Non-U.S. Gov't	1
18402507	2008	Parkinson's disease--Part 1: Pathophysiology, symptoms, burden, diagnosis, and assessment.	Journal Article | Research Support, Non-U.S. Gov't | Review	2
18402508	2008	Parkinson's disease--Part 2: Treatment of motor symptoms.	Journal Article | Research Support, Non-U.S. Gov't | Review	2
18402509	2008	Parkinson's disease--Part 3: Neuropsychiatric symptoms.	Journal Article | Research Support, Non-U.S. Gov't | Review	2
18402684	2008	Enhanced nigrostriatal neuron-specific, long-term expression by using neural-specific promoters in combination with targeted gene transfer by modified helper virus-free HSV-1 vector particles.	Journal Article | Research Support, N.I.H., Extramural	1
18403030	2008	The mitochondrial impairment, oxidative stress and neurodegeneration connection: reality or just an attractive hypothesis?	Journal Article | Research Support, N.I.H., Extramural | Research Support, Non-U.S. Gov't | Review	1
18403118	2008	Cyclooxygenase-2 is involved in oxidative damage and alpha-synuclein accumulation in dopaminergic cells.	Journal Article | Research Support, Non-U.S. Gov't	1
18403178	2008	Deformable brain atlas validation of the location of subthalamic nucleus using T1-weighted MR images of patients operated on for Parkinson's.	Evaluation Studies | Journal Article | Validation Studies	1
18403439	2008	Attempted and completed suicides after subthalamic nucleus stimulation for Parkinson's disease.	Case Reports | Journal Article	2
18403612	2008	High-throughput homogeneous mass cleave assay technology for the diagnosis of autosomal recessive Parkinson's disease.	Evaluation Studies | Journal Article | Research Support, Non-U.S. Gov't	1
18403684	2008	Parkinson's disease. Signs of disease in fetal transplants.	News	2
18404373	2008	Therapeutic strategies for Parkinson's disease: the ancient meets the future--traditional Chinese herbal medicine, electroacupuncture, gene therapy and stem cells.	Journal Article | Research Support, Non-U.S. Gov't | Review	2
18404411	2008	'Non-neuronopathic' Gaucher disease reconsidered. Prevalence of neurological manifestations in a Dutch cohort of type I Gaucher disease patients and a systematic review of the literature.	Journal Article | Review | Systematic Review	2
18404587	2008	[Parkinson's disease influences the perioperative risk profile in trauma patients].	Journal Article	1
18404644	2008	Genetic association between alpha-synuclein and idiopathic Parkinson's disease.	Journal Article | Research Support, N.I.H., Extramural | Research Support, Non-U.S. Gov't | Research Support, U.S. Gov't, Non-P.H.S.	1
18404827	2008	[Conformational change, pore formation and neurotoxicity of amyloidogenic proteins].	English Abstract | Journal Article | Review	2
18405633	2008	[Striatal proteomic analysis suggests that first L-dopa dose equates to chronic exposure].	Journal Article	1
18405780	2008	[Isolated pulmonary hypertension and pergolide].	Case Reports | Journal Article	2
18406059	2008	Melatonin inhibits amphetamine-induced increase in alpha-synuclein and decrease in phosphorylated tyrosine hydroxylase in SK-N-SH cells.	Journal Article | Research Support, Non-U.S. Gov't	1
18406197	2008	Frequency and treatment of depressive symptoms in a Parkinson's disease registry.	Journal Article | Research Support, Non-U.S. Gov't	1
18406614	2008	Antagonists of the human adenosine A2A receptor. Part 1: Discovery and synthesis of thieno[3,2-d]pyrimidine-4-methanone derivatives.	Journal Article	1
18406629	2008	Dynamic Bayesian network modeling of fMRI: a comparison of group-analysis methods.	Journal Article | Research Support, Non-U.S. Gov't	1
18407387	2008	Gait initiation in older adults with postural instability.	Journal Article | Research Support, N.I.H., Extramural | Research Support, Non-U.S. Gov't	1
18407421	2008	Fibroblast growth factor 2 enhances striatal and nigral neurogenesis in the acute 1-methyl-4-phenyl-1,2,3,6-tetrahydropyridine model of Parkinson's disease.	Journal Article	1
18407422	2008	Alpha-synuclein-immunopositive myenteric neurons and vagal preganglionic terminals: autonomic pathway implicated in Parkinson's disease?	Journal Article | Research Support, N.I.H., Extramural	1
18407496	2008	Antagonists of the human adenosine A2A receptor. Part 2: Design and synthesis of 4-arylthieno[3,2-d]pyrimidine derivatives.	Journal Article	1
18408338	2008	[Recent and potential drug candidates for treatment of Parkinson's disease].	Journal Article | Review	2
18408339	2008	[The development of therapeutic agents for Parkinson's disease and problems in their clinical application].	Journal Article | Review	2
18408654	2008	Managing Parkinson's disease with continuous dopaminergic stimulation.	Congress	2
18408903	2008	Inhibition of monoamine oxidase-B by the polyphenolic compound, curcumin and its metabolite tetrahydrocurcumin, in a model of Parkinson's disease induced by MPTP neurodegeneration in mice.	Journal Article	1
18409033	2008	Hypertrophy of intima media of the carotid artery due to L-dopa therapy in Parkinson's disease.	Journal Article	1
18410082	2008	Bioisosteric heterocyclic versions of 7-{[2-(4-phenyl-piperazin-1-yl)ethyl]propylamino}-5,6,7,8-tetrahydronaphthalen-2- ol: identification of highly potent and selective agonists for dopamine D3 receptor with potent in vivo activity.	Journal Article | Research Support, N.I.H., Extramural	1
18410276	2008	Neuromyelitis optica/Devic's disease: gene expression profiling of brain lesions.	Case Reports | Journal Article | Research Support, Non-U.S. Gov't	2
18410502	2008	Accumulation and clearance of alpha-synuclein aggregates demonstrated by time-lapse imaging.	Journal Article | Research Support, Non-U.S. Gov't	1
18410503	2008	Alpha-synuclein aggregation and cell death triggered by energy deprivation and dopamine overload are counteracted by D2/D3 receptor activation.	Journal Article | Research Support, Non-U.S. Gov't	1
18410512	2008	Striatal histone modifications in models of levodopa-induced dyskinesia.	Journal Article | Research Support, Non-U.S. Gov't	1
18410927	2008	Subthalamic nucleus stimulation in Parkinson's disease: the other side of the medallion.	Comment | Journal Article | Review	2
18410994	2008	The role of the basal ganglia in data processing.	Journal Article	1
18411049	2008	Antagonists of the human adenosine A2A receptor. Part 3: Design and synthesis of pyrazolo[3,4-d]pyrimidines, pyrrolo[2,3-d]pyrimidines and 6-arylpurines.	Journal Article	1
18411255	2008	The S18Y polymorphic variant of UCH-L1 confers an antioxidant function to neuronal cells.	Journal Article | Research Support, Non-U.S. Gov't	1
18412265	2008	Analysis of Lrrk2 R1628P as a risk factor for Parkinson's disease.	Journal Article | Multicenter Study | Research Support, N.I.H., Extramural | Research Support, Non-U.S. Gov't	1
18412281	2008	Microsubthalamotomy: an immediate predictor of long-term subthalamic stimulation efficacy in Parkinson disease.	Journal Article	1
18412282	2008	rCBF changes associated with PPN stimulation in a patient with Parkinson's disease: a PET study.	Case Reports | Journal Article | Research Support, Non-U.S. Gov't	2
18412283	2008	PET study of brain acetylcholinesterase in cerebellar degenerative disorders.	Journal Article	1
18412621	2008	Bilateral coordination of walking and freezing of gait in Parkinson's disease.	Journal Article | Research Support, N.I.H., Extramural | Research Support, Non-U.S. Gov't | Research Support, U.S. Gov't, Non-P.H.S.	1
18412632	2008	Stress accelerates neural degeneration and exaggerates motor symptoms in a rat model of Parkinson's disease.	Journal Article | Research Support, N.I.H., Extramural | Research Support, Non-U.S. Gov't	1
18412844	2008	Reward pathways in Parkinson's disease: clinical and theoretical implications.	Journal Article | Review	2
18412854	2008	Pramipexole-induced psychosis in Parkinson's disease.	Case Reports | Letter	2
18412976	2008	Shape (but not volume) changes in the thalami in Parkinson disease.	Comparative Study | Journal Article | Research Support, Non-U.S. Gov't	1
18413287	2008	Nociceptin/orphanin FQ receptor blockade attenuates MPTP-induced parkinsonism.	Comparative Study | Journal Article | Research Support, N.I.H., Extramural | Research Support, Non-U.S. Gov't	1
18413464	2008	Serum urate as a predictor of clinical and radiographic progression in Parkinson disease.	Comparative Study | Journal Article | Randomized Controlled Trial | Research Support, N.I.H., Extramural | Research Support, Non-U.S. Gov't	1
18413465	2008	How to predict the risk of Parkinson disease in relatives of parkin mutation carriers: a complex puzzle of age, penetrance, and number of mutated alleles.	Editorial | Comment	2
18413468	2008	Risk of Parkinson disease in carriers of parkin mutations: estimation using the kin-cohort method.	Journal Article | Research Support, N.I.H., Extramural | Research Support, Non-U.S. Gov't	1
18413475	2008	Patients homozygous and heterozygous for SNCA duplication in a family with parkinsonism and dementia.	Journal Article | Research Support, Non-U.S. Gov't	1
18413558	2008	Invasive pneumococcal disease among White Mountain Apache adults, 1991-2005.	Journal Article | Research Support, N.I.H., Extramural	1
18413566	2008	Cognitive impairments in multiple system atrophy: MSA-C vs MSA-P.	Comparative Study | Journal Article | Research Support, Non-U.S. Gov't	1
18413567	2008	Parkinson disease and risk of mortality: a prospective comorbidity-matched cohort study.	Comparative Study | Journal Article | Research Support, N.I.H., Extramural	1
18413568	2008	Effects of subthalamic nucleus stimulation and levodopa on freezing of gait in Parkinson disease.	Comparative Study | Journal Article | Research Support, Non-U.S. Gov't	1
18413569	2008	Subthalamic nucleus stimulation modulates audiospinal reactions in Parkinson disease.	Comparative Study | Journal Article | Research Support, Non-U.S. Gov't	1
18413570	2008	Pathologic findings in prospectively ascertained essential tremor subjects.	Comparative Study | Journal Article | Research Support, Non-U.S. Gov't	1
18413571	2008	Functional imaging in Parkinson disease.	Journal Article | Research Support, Non-U.S. Gov't | Review	2
18413572	2008	Postmortem proof of effectiveness of zona incerta stimulation in Parkinson disease.	Case Reports | Journal Article	2
18413573	2008	PARK9-linked parkinsonism in eastern Asia: mutation detection in ATP13A2 and clinical phenotype.	Case Reports | Journal Article	2
18413916	2008	Dopaminergic modulation of prospective memory in Parkinson's disease.	Journal Article	1
18413917	2008	Public events and flashbulb memories in Parkinson's disease.	Journal Article	1
18414018	2008	Dopamine receptor interacting proteins (DRIPs) of dopamine D1-like receptors in the central nervous system.	Journal Article | Review	2
18414880	2008	Characterization of antibodies that selectively detect alpha-synuclein in pathological inclusions.	Journal Article | Research Support, N.I.H., Extramural	1
18415676	2008	Role of nitric oxide synthases in Parkinson's disease: a review on the antioxidant and anti-inflammatory activity of polyphenols.	Journal Article | Research Support, Non-U.S. Gov't | Review	2
18415705	2008	Rasch analysis of the short form 8-item Parkinson's Disease Questionnaire (PDQ-8).	Journal Article | Validation Studies	1
18416082	2008	Further discussion on the three methods for the stage-treatment of Parkinson's disease.	Journal Article | Research Support, Non-U.S. Gov't	1
18416667	2008	Dopamine agonists in Parkinson's disease.	Journal Article | Review	2
18417122	2008	Tissue transglutaminase: a novel pharmacological target in preventing toxic protein aggregation in neurodegenerative diseases.	Journal Article | Review	2
18417125	2008	Enhanced function in the good forelimb of hemi-parkinson rats: compensatory adaptation for contralateral postural instability?	Comparative Study | Journal Article | Research Support, N.I.H., Extramural | Research Support, U.S. Gov't, Non-P.H.S.	1
18417255	2008	Effects of homocysteine on metabolic pathways in cultured astrocytes.	Journal Article | Research Support, Non-U.S. Gov't	1
18417307	2008	Formulation and biopharmaceutical evaluation of transdermal patch containing benztropine.	Journal Article	1
18417331	2008	Sustained release of bioactive glycosylated glial cell-line derived neurotrophic factor from biodegradable polymeric microspheres.	Journal Article | Research Support, Non-U.S. Gov't	1
18417699	2008	Dissociation of metabolic and neurovascular responses to levodopa in the treatment of Parkinson's disease.	Comparative Study | Journal Article | Research Support, N.I.H., Extramural | Research Support, Non-U.S. Gov't	1
18417705	2008	Alpha-synuclein alters Notch-1 expression and neurogenesis in mouse embryonic stem cells and in the hippocampus of transgenic mice.	Comparative Study | Journal Article | Research Support, N.I.H., Extramural	1
18418137	2008	Validity of serum creatine kinase as a measure of muscle injury produced by lumbar surgery.	Journal Article | Research Support, Non-U.S. Gov't | Validation Studies	1
18418254	2008	Hepatocyte growth factor promotes proliferation and migration in immortalized progenitor cells.	Journal Article | Research Support, Non-U.S. Gov't	1
18418684	2008	Spinocerebellar ataxia 2 (SCA2).	Journal Article | Review	2
18418687	2008	Spinocerebellar ataxia 17 (SCA17) and Huntington's disease-like 4 (HDL4).	Journal Article | Research Support, Non-U.S. Gov't	1
18418735	2008	PACAP-mediated neuroprotection of neurochemically identified cell types in MSG-induced retinal degeneration.	Journal Article | Research Support, Non-U.S. Gov't	1
18419834	2008	The basal ganglia circuits, dopamine, and ambiguous word processing: a neurobiological account of priming studies in Parkinson's disease.	Journal Article | Review	2
18420023	2008	Oxidative stress and mitochondrial dysfunction in neurodegeneration; cardiolipin a critical target?	Journal Article | Research Support, Non-U.S. Gov't | Review	2
18420158	2008	Management of neurogenic orthostatic hypotension: an update.	Journal Article | Research Support, N.I.H., Extramural | Research Support, Non-U.S. Gov't | Review	1
18420193	2008	The beta-chemokines CCL2 and CCL7 are two novel differentiation factors for midbrain dopaminergic precursors and neurons.	Journal Article | Research Support, Non-U.S. Gov't	1
18420288	2008	Synergistic effects of selegiline and donepezil on cognitive impairment induced by amyloid beta (25-35).	Journal Article | Research Support, Non-U.S. Gov't	1
18420351	2008	Alteration of dopaminergic markers in gastrointestinal tract of different rodent models of Parkinson's disease.	Journal Article | Research Support, Non-U.S. Gov't	1
18420482	2008	STN-DBS frequency effects on freezing of gait in advanced Parkinson disease.	Journal Article	1
18420551	2008	A phenomenology of the 'placebo effect': taking meaning from the mind to the body.	Journal Article	1
18420832	2008	Transforming growth factor beta cooperates with persephin for dopaminergic phenotype induction.	Journal Article | Research Support, Non-U.S. Gov't	1
18421247	2008	Does dopamine still have a leading role in advanced Parkinson's disease after subthalamic stimulation?	Case Reports | Journal Article	2
18421248	2008	Check the 'active ingredients' of your medications. Comment on: "Does dopamine still have a leading role in advanced Parkinson's disease after subthalamic stimulation?" (Stereotact Funct Neurosurg 2008;86: 184-186).	Comment | Letter	2
18421249	2008	DBS and dopamine. Comment on "Does dopamine still have a leading role in advanced Parkinson's disease after subthalamic stimulation?" (Stereotact Funct Neurosurg 2008;86: 184-186).	Comment | Letter	2
18422380	2008	Use of statins and the risk of Parkinson's disease: a retrospective case-control study in the UK.	Journal Article	1
18423227	2008	Slot-blot analysis of 3-nitrotyrosine-modified brain proteins.	Journal Article | Research Support, N.I.H., Extramural | Review	1
18423664	2008	Characterization of conformational and dynamic properties of natively unfolded human and mouse alpha-synuclein ensembles by NMR: implication for aggregation.	Journal Article | Research Support, N.I.H., Extramural | Research Support, U.S. Gov't, Non-P.H.S.	1
18423776	2008	Neurokinin B/NK3 receptors exert feedback inhibition on L-DOPA actions in the 6-OHDA lesion rat model of Parkinson's disease.	Journal Article | Research Support, Non-U.S. Gov't	1
18424356	2008	Cognitive and motor components of response speed in the stroop test in Parkinson's disease patients.	Journal Article | Research Support, Non-U.S. Gov't	1
18424989	2008	Location of active contacts in patients with primary dystonia treated with globus pallidus deep brain stimulation.	Clinical Trial | Journal Article	1
18425316	2008	The selective 5-HT(1A) receptor antagonist WAY-100635 increases neuronal activity of the basolateral nucleus of the amygdala in 6-hydroxydopamine-lesioned rats.	Journal Article | Research Support, Non-U.S. Gov't	1
18425454	2008	Chaperone-mediated autophagy.	Journal Article | Research Support, N.I.H., Extramural	1
18425568	2008	Failure of acute administration with proteasome inhibitor to provide a model of Parkinson's disease in mice.	Comparative Study | Journal Article | Research Support, Non-U.S. Gov't	1
18425954	2008	Dopamine agonist therapy in early Parkinson's disease.	Journal Article | Meta-Analysis | Review | Systematic Review	1
18426742	2008	LDL species heterogeneity in the atherogenic dyslipidemia of polycystic ovary syndrome.	Journal Article | Research Support, Non-U.S. Gov't	1
18426756	2008	Progress in the pathogenesis and genetics of Parkinson's disease.	Journal Article | Research Support, Non-U.S. Gov't | Review	2
18426956	2008	The biological sciences section program at the 60th Annual Meeting of the Gerontological Society of America.	Congress	2
18427388	2008	Neurogenesis and neurodegenerative diseases in human.	Journal Article | Research Support, N.I.H., Extramural | Research Support, Non-U.S. Gov't | Review	1
18428105	2008	[Ziprasidone in Parkinsonian dopamine psychosis].	English Abstract | Journal Article | Review	2
18429629	2008	Self-assembling chimeric protein for the construction of biodegradable hydrogels capable of interaction with integrins expressed on neural stem/progenitor cells.	Journal Article | Research Support, Non-U.S. Gov't	1
18430031	2008	Movement-related synchronization of gamma activity is lateralized in patients with dystonia.	Journal Article | Research Support, Non-U.S. Gov't	1
18430361	2008	Bilobalide inhibits 6-OHDA-induced activation of NF-kappaB and loss of dopaminergic neurons in rat substantia nigra.	Journal Article | Research Support, Non-U.S. Gov't	1
18430863	2008	Transposition of three amino acids transforms the human metabotropic glutamate receptor (mGluR)-3-positive allosteric modulation site to mGluR2, and additional characterization of the mGluR2-positive allosteric modulation site.	Comparative Study | Journal Article	1
18431258	2008	DNA damage and repair: relevance to mechanisms of neurodegeneration.	Journal Article | Research Support, N.I.H., Extramural | Review	1
18432418	2008	Neuroscience and hormesis: overview and general findings.	Journal Article | Review	2
18432420	2008	Pharmacological enhancement of neuronal survival.	Journal Article | Review	2
18433745	2008	The cannabinoid system in Parkinson's disease: multiple targets to motor effects.	Comment | Journal Article | Review	2
18433765	2008	Perturbation and nonlinear dynamic analysis of acoustic phonatory signal in Parkinsonian patients receiving deep brain stimulation.	Journal Article | Research Support, N.I.H., Extramural | Research Support, Non-U.S. Gov't	1
18433772	2008	Multiparametric fluorescence detection of early stages in the amyloid protein aggregation of pyrene-labeled alpha-synuclein.	Journal Article | Research Support, Non-U.S. Gov't	1
18434159	2008	Kinematic angular parameters in PD: reliability of joint angle curves and comparison with healthy subjects.	Comparative Study | Journal Article	1
18434508	2008	The 3-hydroxy-3-methylglutaryl-CoA reductase inhibitor lovastatin reduces severity of L-DOPA-induced abnormal involuntary movements in experimental Parkinson's disease.	Comparative Study | Journal Article	1
18434538	2008	A yeast TDP-43 proteinopathy model: Exploring the molecular determinants of TDP-43 aggregation and cellular toxicity.	Journal Article | Research Support, Non-U.S. Gov't	1
18434642	2008	Genotype-phenotype correlations between GBA mutations and Parkinson disease risk and onset.	Journal Article | Research Support, Non-U.S. Gov't	1
18435422	2008	Behavioral and biochemical correlates of the dyskinetic potential of dopaminergic agonists in the 6-OHDA lesioned rat.	Journal Article | Research Support, Non-U.S. Gov't	1
18435766	2008	Screening for LRRK2 mutations in patients with Parkinson's disease in Russia: identification of a novel LRRK2 variant.	Case Reports | Journal Article | Research Support, N.I.H., Intramural	2
18435767	2008	Diagnostic performance of clinical motor and non-motor tests of Parkinson disease: a matched case-control study.	Journal Article | Research Support, N.I.H., Extramural | Research Support, U.S. Gov't, Non-P.H.S.	1
18435828	2008	Differential effect of NR2A and NR2B subunit selective NMDA receptor antagonists on striato-pallidal neurons: relationship to motor response in the 6-hydroxydopamine model of parkinsonism.	Journal Article | Research Support, Non-U.S. Gov't	1
18435830	2008	Identification of multiple post-translational modifications in the porcine brain specific p25alpha.	Journal Article | Research Support, Non-U.S. Gov't	1
18436231	2008	ELISA for human serum leucine-rich alpha-2-glycoprotein-1 employing cytochrome c as the capturing ligand.	Comparative Study | Journal Article | Research Support, Non-U.S. Gov't	1
18436241	2008	Excessive daytime sleepiness and sleep episodes in Japanese patients with Parkinson's disease.	Journal Article	1
18436405	2008	Brain volumetrics to investigate aging and the principal forms of degenerative cognitive decline: a brief review.	Journal Article | Review	2
18436529	2008	CHIP targets toxic alpha-Synuclein oligomers for degradation.	Journal Article	1
18436568	2008	Effectiveness of an inpatient multidisciplinary rehabilitation program for people with Parkinson disease.	Journal Article | Research Support, Non-U.S. Gov't	1
18436867	2008	Alpha-chemokines regulate proliferation, neurogenesis, and dopaminergic differentiation of ventral midbrain precursors and neurospheres.	Journal Article | Research Support, Non-U.S. Gov't	1
18436956	2008	Structural effects of Parkinson's disease linked DJ-1 mutations.	Journal Article | Research Support, N.I.H., Extramural | Research Support, Non-U.S. Gov't	1
18436957	2008	Molecular determinants of the aggregation behavior of alpha- and beta-synuclein.	Comparative Study | Journal Article | Research Support, Non-U.S. Gov't	1
18437046	2008	Deep brain stimulation improves performance of complex instrumental paradigms.	Journal Article	1
18437636	2008	[Dementia with Lewy bodies and reduced dopamine transporter binding indicates significant acetylcholine deficiency].	English Abstract | Journal Article | Review	2
18437637	2008	[Morphological magnetic resonance imaging: its value for the diagnosis of neurodegenerative diseases].	English Abstract | Journal Article | Review	2
18437639	2008	[Nuclear medicine imaging in neurodegenerative dementias].	English Abstract | Journal Article | Review	2
18437640	2008	[The status of imaging methods for the treatment of patients with Parkinson's syndrome].	English Abstract | Journal Article | Review	2
18438696	2008	Parkinsonian patients show impaired predictive smooth pursuit.	Journal Article | Research Support, Non-U.S. Gov't	1
18438720	2008	Adenosine A(2A) receptors in Parkinson's disease treatment.	Journal Article	1
18438911	2008	Activation of the extracellular signal-regulated kinases 1 and 2 by glial cell line-derived neurotrophic factor and its relation to neuroprotection in a mouse model of Parkinson's disease.	Journal Article | Research Support, N.I.H., Extramural | Research Support, Non-U.S. Gov't | Research Support, U.S. Gov't, Non-P.H.S.	1
18438936	2008	Localization of N-methyl-norsalsolinol within rodent and human brain.	Journal Article | Research Support, N.I.H., Extramural	1
18439220	2008	Unmasking psychiatric symptoms after STN deep brain stimulation in Parkinson's disease.	Case Reports | Journal Article	2
18439632	2008	Auditory temporal processing in Parkinson's disease.	Clinical Trial | Comparative Study | Journal Article | Research Support, Non-U.S. Gov't	1
18439922	2008	[Addictions, drives and Parkinson's disease].	Editorial	2
18439923	2008	[Dopamine dysregulation syndrome in Parkinson's disease].	English Abstract | Journal Article | Review	2
18439927	2008	[Precoce survey: a new self-assessment patient card for early detection and management of Parkinson disease fluctuations].	English Abstract | Journal Article	1
18439935	2008	[Deep-brain stimulation of the internal pallidum in multiple system atrophy].	Case Reports | English Abstract | Journal Article	2
18440038	2008	Patients with Parkinson's disease learn to control complex systems via procedural as well as non-procedural learning.	Journal Article | Research Support, N.I.H., Extramural | Research Support, Non-U.S. Gov't	1
18440282	2008	Towards an ontology for sharing medical images and regions of interest in neuroimaging.	Journal Article | Research Support, Non-U.S. Gov't	1
18440504	2008	Mitochondrial translocation of alpha-synuclein is promoted by intracellular acidification.	Journal Article | Research Support, N.I.H., Intramural	1
18440632	2008	Neuroprotective effects of PACAP27 in mice model of Parkinson's disease involved in the modulation of K(ATP) subunits and D2 receptors in the striatum.	Journal Article | Research Support, Non-U.S. Gov't	1
18440709	2008	Near-infrared light via light-emitting diode treatment is therapeutic against rotenone- and 1-methyl-4-phenylpyridinium ion-induced neurotoxicity.	Journal Article | Research Support, N.I.H., Extramural | Research Support, Non-U.S. Gov't	1
18442104	2008	Long-term follow-up of thalamic stimulation versus thalamotomy for tremor suppression.	Comparative Study | Journal Article | Randomized Controlled Trial	1
18442107	2008	Efficacy of long-term continuous subcutaneous apomorphine infusion in advanced Parkinson's disease with motor fluctuations: a multicenter study.	Journal Article | Multicenter Study	1
18442112	2008	Familial aggregation of Parkinson's disease: a meta-analysis.	Journal Article | Meta-Analysis	1
18442121	2008	Olfactory pathogenesis of idiopathic Parkinson disease revisited.	Journal Article	1
18442128	2008	The course of dyskinesia induction by different treatment schedules of levodopa in Parkinsonian rats: is continuous dopaminergic stimulation necessary?	Journal Article	1
18442129	2008	Cardiac sympathetic denervation correlates with clinical and pathologic stages of Parkinson's disease.	Journal Article | Research Support, N.I.H., Extramural | Research Support, Non-U.S. Gov't	1
18442131	2008	Red flags for multiple system atrophy.	Journal Article	1
18442138	2008	Parkinson's disease in Arabs: a systematic review.	Journal Article | Review | Systematic Review	2
18442139	2008	Neural control of the gastrointestinal tract: implications for Parkinson disease.	Journal Article | Review	2
18442142	2008	Circadian rest-activity rhythm is altered in Parkinson's disease patients with hallucinations.	Journal Article	1
18442323	2008	A highly sensitive diagnostic assay for aggregate-related diseases, including prion diseases and Alzheimer's disease.	Journal Article | Research Support, Non-U.S. Gov't	1
18442411	2008	A mathematical model of glutathione metabolism.	Journal Article | Research Support, N.I.H., Extramural | Research Support, U.S. Gov't, Non-P.H.S.	1
18443288	2008	Pink1 regulates mitochondrial dynamics through interaction with the fission/fusion machinery.	Journal Article | Research Support, N.I.H., Extramural | Research Support, Non-U.S. Gov't	1
18444218	2008	Failure of deep brain stimulation of the posterior inferior hypothalamus in chronic cluster headache - report of two cases and review of the literature.	Case Reports | Journal Article	2
18444539	2008	[Clinical and therapeutic particularities of depression in the elderly].	English Abstract | Journal Article | Review	2
18444706	2008	Prospective memory impairment in individuals with Parkinson's disease.	Comparative Study | Journal Article	1
18445136	2008	Partial inhibition of complex I activity increases Ca-independent glutamate release rates from depolarized synaptosomes.	Journal Article | Research Support, Non-U.S. Gov't	1
18445222	2008	Intratelencephalic corticostriatal neurons equally excite striatonigral and striatopallidal neurons and their discharge activity is selectively reduced in experimental parkinsonism.	Journal Article | Research Support, Non-U.S. Gov't	1
18445495	2008	LRRK2 regulates synaptic vesicle endocytosis.	Journal Article | Research Support, N.I.H., Extramural | Research Support, Non-U.S. Gov't	1
18445767	2008	Multiple molecular pathways are involved in the neuroprotection of GDNF against proteasome inhibitor induced dopamine neuron degeneration in vivo.	Journal Article | Research Support, Non-U.S. Gov't	1
18446261	2008	A comprehensive genetic study of the proteasomal subunit S6 ATPase in German Parkinson's disease patients.	Journal Article | Research Support, Non-U.S. Gov't	1
18446306	2008	Effects of subthalamic nucleus stimulation on striatal dopaminergic transmission in patients with Parkinson's disease within one-year follow-up.	Clinical Trial | Journal Article	1
18446352	2008	Controversies over the staging of alpha-synuclein pathology in Parkinson's disease.	Comment | Letter	2
18446583	2008	The effects of antidepressants in Parkinson's disease: a meta-analysis.	Journal Article | Meta-Analysis | Research Support, Non-U.S. Gov't	1
18446621	2008	The role of transmembrane AMPA receptor regulatory proteins (TARPs) in neurotransmission and receptor trafficking (Review).	Journal Article | Review	2
18447408	2008	Management for motor and non-motor complications in late Parkinson's disease.	Journal Article | Review	2
18447897	2008	Review: Familial Parkinson's disease--genetics, clinical phenotype and neuropathology in relation to the common sporadic form of the disease.	Journal Article | Research Support, Non-U.S. Gov't | Review	2
18448656	2008	Disrupted dopamine transmission and the emergence of exaggerated beta oscillations in subthalamic nucleus and cerebral cortex.	Journal Article | Research Support, Non-U.S. Gov't	1
18449945	2008	Microglial phagocytosis is enhanced by monomeric alpha-synuclein, not aggregated alpha-synuclein: implications for Parkinson's disease.	Comparative Study | Journal Article | Research Support, Non-U.S. Gov't	1
18450497	2008	Analysis of the LRRK2 Gly2385Arg variant in primary dystonia and multiple system atrophy in Taiwan.	Journal Article | Research Support, Non-U.S. Gov't	1
18450763	2008	On "Diagnosis of fall risk in Parkinson disease..." Dibble et al. Phys Ther. 2008;88:323-332.	Comment | Letter	2
18451726	2008	Specificity and regulation of casein kinase-mediated phosphorylation of alpha-synuclein.	Journal Article | Research Support, N.I.H., Extramural	1
18451728	2008	Striatal beta-amyloid deposition in Parkinson disease with dementia.	Comment | Letter	2
18452993	2008	Protective effect of the green tea component, L-theanine on environmental toxins-induced neuronal cell death.	Journal Article | Research Support, Non-U.S. Gov't	1
18453001	2008	Parkinson's disease and pesticides: a toxicological perspective.	Journal Article | Research Support, N.I.H., Extramural | Research Support, Non-U.S. Gov't | Review	1
18453154	2008	[Neuromodulation for Parkinson's disease].	English Abstract | Journal Article | Review	2
18453292	2008	Panperitonitis caused by gangrene of the urinary bladder: report of a successfully treated case.	Case Reports | Journal Article	2
18454605	2008	Neurologic disease at the end of life: caregiver descriptions of Parkinson disease and amyotrophic lateral sclerosis.	Journal Article | Research Support, Non-U.S. Gov't | Research Support, U.S. Gov't, Non-P.H.S.	1
18455202	2008	Recruitment of beta-arrestin2 to the dopamine D2 receptor: insights into anti-psychotic and anti-parkinsonian drug receptor signaling.	Journal Article | Research Support, Non-U.S. Gov't	1
18455239	2008	Impact of dietary exposure to food contaminants on the risk of Parkinson's disease.	Journal Article | Research Support, Non-U.S. Gov't	1
18455318	2008	Differential behavioral effects of partial bilateral lesions of ventral tegmental area or substantia nigra pars compacta in rats.	Journal Article | Research Support, Non-U.S. Gov't	1
18455424	2008	Bromocriptine activates NQO1 via Nrf2-PI3K/Akt signaling: novel cytoprotective mechanism against oxidative damage.	Journal Article | Research Support, Non-U.S. Gov't	1
18455803	2008	Quantitative evaluation of chaperone activity and neuroprotection by different preparations of a cell-penetrating Hsp70.	Journal Article | Research Support, Non-U.S. Gov't	1
18456002	2008	Methionine sulfoxide reductase A protects dopaminergic cells from Parkinson's disease-related insults.	Journal Article | Research Support, N.I.H., Extramural | Research Support, Non-U.S. Gov't	1
18456379	2008	Neural substrates of cognitive skill learning in Parkinson's disease.	Journal Article | Randomized Controlled Trial	1
18457428	2008	Rifampicin does not prevent amyloid fibril formation by human islet amyloid polypeptide but does inhibit fibril thioflavin-T interactions: implications for mechanistic studies of beta-cell death.	Journal Article | Research Support, N.I.H., Extramural	1
18457438	2008	Proteomics- and transcriptomics-based screening of differentially expressed proteins and genes in brain of Wig rat: a model for attention deficit hyperactivity disorder (ADHD) research.	Journal Article	1
18457535	2008	Role of central dopamine in pain and analgesia.	Journal Article | Review	2
18457539	2008	Potential therapeutic role of statins in neurological disorders.	Journal Article | Research Support, Non-U.S. Gov't | Review	2
18457816	2008	Protective effects of SUN N8075, a novel agent with antioxidant properties, in in vitro and in vivo models of Parkinson's disease.	Journal Article	1
18457883	2008	A new road to neuroinflammation in Parkinson's disease?	Journal Article | Review	2
18457923	2008	Enhanced striatal glutamate release after the administration of rimonabant to 6-hydroxydopamine-lesioned rats.	Journal Article | Research Support, Non-U.S. Gov't	1
18457962	2008	Enhanced frontal low and high frequency power and synchronization in the resting EEG of parkinsonian patients.	Journal Article | Research Support, Non-U.S. Gov't	1
18457984	2008	Metatarsal fracture as a consequence of foot dystonia in Parkinson's disease.	Case Reports | Journal Article	2
18458228	2008	Population-based prospective study of cigarette smoking and risk of incident essential tremor.	Journal Article | Research Support, N.I.H., Extramural | Research Support, Non-U.S. Gov't	1
18458334	2008	Human ApoD, an apolipoprotein up-regulated in neurodegenerative diseases, extends lifespan and increases stress resistance in Drosophila.	Journal Article | Research Support, N.I.H., Extramural | Research Support, Non-U.S. Gov't | Research Support, U.S. Gov't, Non-P.H.S.	1
18458857	2008	Transcranial sonography in spinocerebellar ataxia type 2.	Journal Article | Research Support, Non-U.S. Gov't	1
18459454	2008	PARP activation and inflammatory reaction in selective neurodegeneration.	Journal Article | Research Support, Non-U.S. Gov't	1
18459926	2008	Umbilical cord blood banking: public good or private benefit?	Journal Article | Review	2
18460208	2008	Identification of valid reference genes for the normalization of RT qPCR gene expression data in human brain tissue.	Journal Article | Research Support, Non-U.S. Gov't	1
18462372	2008	Treatment with low doses of cabergoline is not associated with increased prevalence of cardiac valve regurgitation in patients with hyperprolactinaemia.	Journal Article | Research Support, Non-U.S. Gov't	1
18462691	2008	Stem cells and Parkinson's disease: toward a treatment, not a cure.	Journal Article	1
18462820	2008	Identification of Bombyx mori 14-3-3 orthologs and the interactor Hsp60.	Journal Article | Research Support, Non-U.S. Gov't	1
18462830	2008	Kynurenic acid attenuates MPP(+)-induced dopaminergic neuronal cell death via a Bax-mediated mitochondrial pathway.	Journal Article | Research Support, Non-U.S. Gov't	1
18463003	2008	Mitochondrial DNA damage and repair in neurodegenerative disorders.	Journal Article | Research Support, N.I.H., Intramural | Review	1
18463239	2008	Nmnat delays axonal degeneration caused by mitochondrial and oxidative stress.	Journal Article | Research Support, N.I.H., Extramural | Research Support, Non-U.S. Gov't	1
18463503	2008	Nurr1 transcriptionally regulates the expression of alpha-synuclein.	Journal Article | Research Support, Non-U.S. Gov't	1
18463504	2008	Abnormal colonic motility in mice overexpressing human wild-type alpha-synuclein.	Journal Article | Research Support, N.I.H., Extramural | Research Support, Non-U.S. Gov't | Research Support, U.S. Gov't, Non-P.H.S.	1
18463652	2008	Assessing fetal nerve cell grafts in Parkinson's disease.	Comment | News	2
18464182	2008	[Gorlin syndrome (nevoid basal cell carcinoma syndrome)].	Case Reports | English Abstract | Journal Article	2
18464275	2008	On the structure of motor symptoms of Parkinson's disease.	Journal Article | Research Support, Non-U.S. Gov't	1
18464276	2008	Genetic and environmental findings in early-onset Parkinson's disease Brazilian patients.	Journal Article | Research Support, Non-U.S. Gov't	1
18464281	2008	Treadmill walking in Parkinson's disease patients: adaptation and generalization effect.	Clinical Trial | Journal Article	1
18464283	2008	Quantitative measures of fine motor, limb, and postural bradykinesia in very early stage, untreated Parkinson's disease.	Journal Article | Research Support, Non-U.S. Gov't	1
18464285	2008	Dynamic postural stability during sit-to-walk transitions in Parkinson disease patients.	Journal Article	1
18464436	2008	Biotemplated synthesis of metallic nanoparticle chains on an alpha-synuclein fiber scaffold.	Journal Article	1
18464511	2008	[Neural repair].	Journal Article | Review	2
18465657	2008	Inflammation in Parkinson's disease: an update.	Journal Article | Review	2
18465859	2008	Copper(II) binding to alpha-synuclein, the Parkinson's protein.	Journal Article | Research Support, N.I.H., Extramural | Research Support, N.I.H., Intramural | Research Support, Non-U.S. Gov't	1
18466051	2008	Protein expression overlap: more important than which proteins change in expression?	Journal Article | Review	2
18466054	2008	Alpha-synuclein and Parkinson's disease: a proteomic view.	Journal Article | Review	2
18466320	2008	Leptin neuroprotection in the CNS: mechanisms and therapeutic potentials.	Journal Article | Research Support, N.I.H., Extramural | Research Support, U.S. Gov't, Non-P.H.S. | Review	1
18466340	2008	Zebrafish as a new animal model for movement disorders.	Journal Article | Research Support, Non-U.S. Gov't | Review	2
18467168	2008	Pathophysiology of parkinsonism.	Journal Article | Research Support, N.I.H., Extramural | Review	1
18467343	2008	Stereotactic localization of the human pedunculopontine nucleus: atlas-based coordinates and validation of a magnetic resonance imaging protocol for direct localization.	Journal Article	1
18468491	2008	Mitochondrial SNPs associated with Japanese centenarians, Alzheimer's patients, and Parkinson's patients.	Journal Article	1
18468807	2008	Recovery of functional deficits following early donor age ventral mesencephalic grafts in a rat model of Parkinson's disease.	Journal Article | Research Support, Non-U.S. Gov't	1
18469029	2008	Changes in diagnosis with follow-up in an incident cohort of patients with parkinsonism.	Journal Article | Research Support, Non-U.S. Gov't	1
18469032	2008	Transcranial sonography findings in a large family with homozygous and heterozygous PINK1 mutations.	Journal Article	1
18469076	2008	Instantaneous amyloid fibril formation of alpha-synuclein from the oligomeric granular structures in the presence of hexane.	Letter | Research Support, Non-U.S. Gov't	2
18469574	2008	Does treadmill training improve lower-extremity tasks in Parkinson disease? A randomized controlled trial.	Journal Article | Randomized Controlled Trial	1
18470306	2008	Formyl-methionyl-leucyl-phenylalanine-induced dopaminergic neurotoxicity via microglial activation: a mediator between peripheral infection and neurodegeneration?	Journal Article | Research Support, N.I.H., Intramural	1
18470676	2008	Systematic neuronal and muscle induction systems in bone marrow stromal cells: the potential for tissue reconstruction in neurodegenerative and muscle degenerative diseases.	Journal Article | Review	2
18471317	2008	Basic mechanisms of rTMS: Implications in Parkinson's disease.	Journal Article	1
18471886	2008	Endotoxin induces a delayed loss of TH-IR neurons in substantia nigra and motor behavioral deficits.	Journal Article | Research Support, N.I.H., Extramural | Research Support, N.I.H., Intramural	1
18471904	2008	Altered vesicular dopamine storage in Parkinson's disease: a premature demise.	Journal Article | Research Support, N.I.H., Extramural | Research Support, Non-U.S. Gov't | Review	1
18472223	2008	Postmenopausal effects of intrastriatal estrogen on catalepsy and pallidal electroencephalogram in an animal model of Parkinson's disease.	Journal Article | Research Support, Non-U.S. Gov't	1
18472226	2008	Fetal striatum- and ventral mesencephalon-derived expanded neurospheres rescue dopaminergic neurons in vitro and the nigro-striatal system in vivo.	Journal Article | Research Support, Non-U.S. Gov't	1
18472304	2008	Bio2RDF: towards a mashup to build bioinformatics knowledge systems.	Journal Article | Research Support, Non-U.S. Gov't	1
18473170	2008	Mitochondrial respiratory dysfunction in familiar parkinsonism associated with PINK1 mutation.	Case Reports | Journal Article | Research Support, Non-U.S. Gov't	2
18473261	2008	Delayed neurological sequelae after carbon monoxide poisoning.	Case Reports | Letter	2
18473817	2008	The stress rheostat: an interplay between the unfolded protein response (UPR) and autophagy in neurodegeneration.	Journal Article | Research Support, Non-U.S. Gov't | Review	2
18473910	2008	Neuroprotective effects of estrogens: cross-talk between estrogen and intracellular insulin signalling.	Journal Article	1
18474101	2008	The synthetic triterpenoid CDDO-methyl ester modulates microglial activities, inhibits TNF production, and provides dopaminergic neuroprotection.	Journal Article | Research Support, N.I.H., Extramural	1
18474721	2008	Attitudes regarding the etiology and treatment of depression in Parkinson's disease: a qualitative study.	Journal Article | Research Support, N.I.H., Extramural	1
18474731	2008	Tesofensine (NS 2330), a monoamine reuptake inhibitor, in patients with advanced Parkinson disease and motor fluctuations: the ADVANS Study.	Clinical Trial, Phase II | Journal Article | Multicenter Study | Randomized Controlled Trial | Research Support, Non-U.S. Gov't	1
18474736	2008	Improvement in Parkinson disease by subthalamic nucleus stimulation based on electrode placement: effects of reimplantation.	Journal Article	1
18474848	2008	Invited Article: Nervous system pathology in sporadic Parkinson disease.	Journal Article | Research Support, Non-U.S. Gov't | Review	2
18475072	2008	Speech and swallowing disorders in Parkinson disease.	Journal Article | Research Support, N.I.H., Extramural | Review	1
18475074	2008	Respiratory muscle strength training applications.	Journal Article | Review	2
18476428	2008	[Protective effects of Cistanche total glycosides on dopaminergic neuron in substantia nigra of model mice of Parkinson's disease].	English Abstract | Journal Article | Research Support, Non-U.S. Gov't	1
18477840	2008	Effects of bilateral deep brain stimulation of the subthalamic nucleus on olfactory function in Parkinson's disease patients.	Comparative Study | Journal Article | Research Support, Non-U.S. Gov't	1
18477863	2008	The paradoxical role of dopamine after subthalamic nucleus deep brain stimulation--downstream is upstream in a circuit diagram. Comment on "Does dopamine still have a leading role in advanced Parkinson's disease after subthalamic stimulation?" (Stereotact Funct Neurosurg 2008;86: 184-186).	Comment | Letter	2
18478178	2008	Ketogenic diet prevents cardiac arrest-induced cerebral ischemic neurodegeneration.	Journal Article | Research Support, Non-U.S. Gov't	1
18478527	2008	Calcium ions in neuronal degeneration.	Journal Article | Research Support, Non-U.S. Gov't | Review	2
18479315	2008	Antipsychotic-induced movement disorders - forgotten but not gone.	Editorial	2
18479320	2008	Acculturation is associated with the prevalence of tardive dyskinesia and akathisia in community-treated patients with schizophrenia.	Journal Article	1
18479928	2008	Deletion of the progranulin gene in patients with frontotemporal lobar degeneration or Parkinson disease.	Case Reports | Journal Article | Research Support, Non-U.S. Gov't	2
18480609	2008	Levodopa-induced dyskinesias in Parkinson's disease: etiology, impact on quality of life, and treatments.	Journal Article | Review	2
18481023	2008	Suppression of inducible nitric oxide synthase and cyclooxygenase-2 expression by tussilagone from Farfarae flos in BV-2 microglial cells.	Journal Article	1
18481370	2008	Alzheimer's and Parkinson's Diseases: Progress and New Perspectives. Proceedings of the 8th International Conference AD/PD, Salzburg, Austria, March 14-18, 2007.	Congress | Overall	2
18482099	2008	PE2I: a radiopharmaceutical for in vivo exploration of the dopamine transporter.	Journal Article | Review	2
18482101	2008	Evidence-based efficacy comparison of tolcapone and entacapone as adjunctive therapy in Parkinson's disease.	Comparative Study | Journal Article | Review	1
18482714	2008	Dual effects of TNFalpha on nerve fiber formation from ventral mesencephalic organotypic tissue cultures.	Journal Article | Research Support, N.I.H., Extramural | Research Support, Non-U.S. Gov't	1
18482793	2008	Neurochemical pathways involved in the protective effects of nicotine and ethanol in preventing the development of Parkinson's disease: potential targets for the development of new therapeutic agents.	Journal Article | Research Support, Non-U.S. Gov't | Review	2
18482794	2008	Parkinsonism and multiple sclerosis--is there association?	Case Reports | Journal Article	2
18482979	2008	Modulation of voltage- and Ca2+-dependent gating of CaV1.3 L-type calcium channels by alternative splicing of a C-terminal regulatory domain.	Journal Article | Research Support, Non-U.S. Gov't	1
18483616	2008	Recent insights in islet amyloid polypeptide-induced membrane disruption and its role in beta-cell death in type 2 diabetes mellitus.	Journal Article | Research Support, Non-U.S. Gov't | Review	2
18483707	2008	Cost of disorders of the brain in Italy.	Journal Article | Research Support, Non-U.S. Gov't	1
18483823	2008	Voluntary cough production and swallow dysfunction in Parkinson's disease.	Journal Article	1
18484101	2008	Age and region-specific responses of microglia, but not astrocytes, suggest a role in selective vulnerability of dopamine neurons after 1-methyl-4-phenyl-1,2,3,6-tetrahydropyridine exposure in monkeys.	Comparative Study | Journal Article | Research Support, N.I.H., Extramural | Research Support, Non-U.S. Gov't	1
18484277	2008	Endogenous dopamine (DA) renders dopaminergic cells vulnerable to challenge of proteasome inhibitor MG132.	Journal Article | Research Support, Non-U.S. Gov't	1
18484337	2008	Multi-elemental analysis of serum and amyloid fibrils in familial amyloid polyneuropathy patients.	Journal Article | Research Support, Non-U.S. Gov't	1
18484414	2008	Formation of TEMPOL-hydroxylamine during reaction between TEMPOL and hydroxyl radical: HPLC/ECD study.	Journal Article | Research Support, Non-U.S. Gov't	1
18484793	2008	Intermittent subcutaneous apomorphine therapy for 'off' episodes in Parkinson's disease: a 6-month open-label study.	Clinical Trial, Phase III | Journal Article	1
18484989	2008	Pedunculopontine nucleus stimulation influences REM sleep in Parkinson's disease.	Case Reports | Letter	2
18484993	2008	The prevalence of the G2019S and R1441C/G/H mutations in LRRK2 in German patients with Parkinson's disease.	Journal Article | Research Support, Non-U.S. Gov't	1
18485051	2008	Multiple alpha-synuclein gene polymorphisms are associated with Parkinson's disease in a Norwegian population.	Journal Article | Research Support, Non-U.S. Gov't	1
18485311	2008	Non-autonomous cell death in Parkinson's disease.	Letter	2
18485422	2008	Specific impairments in the recognition of emotional facial expressions in Parkinson's disease.	Journal Article | Research Support, N.I.H., Extramural | Research Support, Non-U.S. Gov't	1
18485464	2008	Dopamine transporter inhibitory and antiparkinsonian effect of common flowering quince extract.	Journal Article | Research Support, Non-U.S. Gov't	1
18485485	2008	Depression in Parkinson's disease: a double-blind, randomized, placebo-controlled pilot study of omega-3 fatty-acid supplementation.	Comparative Study | Journal Article | Randomized Controlled Trial	1
18485713	2008	Zolpidem improves akinesia, dystonia and dyskinesia in advanced Parkinson's disease.	Case Reports | Letter	2
18486065	2008	Influenza-associated central nervous system dysfunction: a literature review.	Journal Article | Research Support, Non-U.S. Gov't | Review	2
18486144	2008	Crystal structures of human 108V and 108M catechol O-methyltransferase.	Journal Article | Research Support, N.I.H., Extramural | Research Support, Non-U.S. Gov't | Research Support, U.S. Gov't, Non-P.H.S.	1
18486523	2008	Cardiac denervation and dysautonomia in Parkinson's disease: a review of screening techniques.	Journal Article | Review	2
18486611	2008	Human but not rat amylin shares neurotoxic properties with Abeta42 in long-term hippocampal and cortical cultures.	Comparative Study | Journal Article | Research Support, Non-U.S. Gov't	1
18487266	2008	Detection of walking periods and number of steps in older adults and patients with Parkinson's disease: accuracy of a pedometer and an accelerometry-based method.	Clinical Trial | Journal Article | Research Support, Non-U.S. Gov't | Validation Studies	1
18487277	2008	Sprouting of dopamine terminals and altered dopamine release and uptake in Parkinsonian dyskinaesia.	Journal Article | Research Support, Non-U.S. Gov't	1
18487552	2008	Timing the initiation of treatment in Parkinson's disease.	Comment | Editorial	2
18487897	2008	Tai Chi Chuan in the management of Parkinson's disease and Alzheimer's disease.	Journal Article	1
18488457	2008	[Neuroprotective features of phytoadaptogens].	English Abstract | Journal Article | Review	2
18489022	2008	7-nitroindazole attenuates 6-hydroxydopamine-induced spatial learning deficits and dopamine neuron loss in a presymptomatic animal model of Parkinson's disease.	Journal Article | Research Support, N.I.H., Extramural | Research Support, Non-U.S. Gov't	1
18490274	2008	Ergotamine-derived dopamine agonists and left ventricular function in Parkinson patients: systolic and diastolic function studied by conventional echocardiography, tissue Doppler imaging, and two-dimensional speckle tracking.	Comparative Study | Journal Article | Research Support, Non-U.S. Gov't	1
18490359	2008	Subthalamic nucleus stimulation affects orbitofrontal cortex in facial emotion recognition: a PET study.	Comparative Study | Journal Article	1
18490612	2008	Serpentine tongue: A lingual dyskinesia.	Case Reports | Journal Article	2
18490618	2008	The ALS/PDC syndrome of Guam and the cycad hypothesis.	Journal Article | Review	2
18490619	2008	Subthalamic nucleus and its connections: Anatomic substrate for the network effects of deep brain stimulation.	Journal Article | Review	2
18490620	2008	Invited article: changing concepts in Parkinson disease: moving beyond the decade of the brain.	Journal Article | Review	2
18491043	2008	Molecular understanding of copper and iron interaction with alpha-synuclein by fluorescence analysis.	Journal Article | Research Support, Non-U.S. Gov't	1
18492290	2008	Glucagon-like peptide 1 receptor stimulation reverses key deficits in distinct rodent models of Parkinson's disease.	Comparative Study | Journal Article | Research Support, Non-U.S. Gov't	1
18492468	2008	Saccadic latency during electrical stimulation of the human subthalamic nucleus.	Letter	2
18492487	2008	Clearance and deposition of extracellular alpha-synuclein aggregates in microglia.	Journal Article | Research Support, Non-U.S. Gov't	1
18492724	2008	Using leucine zipper to facilitate alpha-synuclein assembly.	Journal Article | Research Support, N.I.H., Extramural | Research Support, Non-U.S. Gov't	1
18494023	2008	Computer-based de novo design, synthesis, and evaluation of boronic acid-based artificial receptors for selective recognition of dopamine.	Journal Article | Research Support, Non-U.S. Gov't	1
18494109	2008	Mine is longer than yours: the latest boomer game.	Historical Article | Journal Article	2
18494470	2008	Cu2+ binding modes of recombinant alpha-synuclein--insights from EPR spectroscopy.	Journal Article | Research Support, Non-U.S. Gov't	1
18494793	2008	Factors affecting health-related quality of life amongst Asian patients with Parkinson's disease.	Journal Article	1
18495090	2008	Microglial activation is not prevented by tacrolimus but dopamine neuron damage is reduced in a rat model of Parkinson's disease progression.	Comparative Study | Journal Article | Research Support, Non-U.S. Gov't	1
18495164	2008	Decreased activities of lysosomal acid alpha-D-galactosidase A in the leukocytes of sporadic Parkinson's disease.	Journal Article | Research Support, Non-U.S. Gov't	1
18495383	2008	Comparative analysis of monoamine oxidase intronic polymorphisms in primates.	Journal Article | Research Support, Non-U.S. Gov't	1
18495396	2008	Cyanobacteria (Nostoc commune) used as a dietary item in the Peruvian highlands produce the neurotoxic amino acid BMAA.	Journal Article | Research Support, Non-U.S. Gov't	1
18495557	2008	Mitochondrial function in Parkinson's disease cybrids containing an nt2 neuron-like nuclear background.	Journal Article	1
18495884	2008	Recurrent collateral connections of striatal medium spiny neurons are disrupted in models of Parkinson's disease.	Journal Article | Research Support, N.I.H., Extramural | Research Support, Non-U.S. Gov't	1
18496192	2008	Outcome of bilateral deep brain subthalamic stimulation in patients carrying the R1441G mutation in the LRRK2 dardarin gene.	Clinical Trial | Journal Article	1
18496573	2008	ICP10PK inhibits calpain-dependent release of apoptosis-inducing factor and programmed cell death in response to the toxin MPP+.	Journal Article | Research Support, N.I.H., Extramural | Research Support, Non-U.S. Gov't	1
18497362	2008	Dynamic changes in the cortex-basal ganglia network after dopamine depletion in the rat.	Journal Article | Research Support, Non-U.S. Gov't	1
18498681	2008	Angiotensin II type 1 receptors may not influence response of spinal autonomic neurons to axonal damage.	Journal Article | Research Support, N.I.H., Extramural	1
18499466	2008	Brain angiotensin enhances dopaminergic cell death via microglial activation and NADPH-derived ROS.	Journal Article | Research Support, Non-U.S. Gov't	1
18500384	2008	Iron contributes to the formation of catechol isoquinolines and oxidative toxicity induced by overdose dopamine in dopaminergic SH-SY5Y cells.	Journal Article | Research Support, Non-U.S. Gov't	1
18500385	2008	Triptolide protects against 1-methyl-4-phenyl pyridinium-induced dopaminergic neurotoxicity in rats: implication for immunosuppressive therapy in Parkinson's disease.	Journal Article | Research Support, Non-U.S. Gov't	1
18500492	2008	Levodopa reduces risk factors for vascular disease in parkinsonian patients.	Clinical Trial | Letter	1
18500498	2008	Sleep-wake cycle and effects of cabergoline monotherapy in de novo Parkinson's disease patients. An ambulatory polysomnographic study.	Clinical Trial | Journal Article	1
18500758	2008	Microsomal epoxide hydrolase deletion enhances tyrosine hydroxylase phosphorylation in mice after MPTP treatment.	Comparative Study | Journal Article | Research Support, N.I.H., Extramural | Research Support, Non-U.S. Gov't	1
18501336	2008	Functional contributions of the basal ganglia to emotional prosody: evidence from ERPs.	Journal Article | Research Support, Non-U.S. Gov't	1
18501350	2008	The L-amino acid carrier inhibitor 2-aminobicyclo[2.2.1]heptane-2-carboxylic acid (BCH) reduces L-dopa-elicited responses in dopaminergic neurons of the substantia nigra pars compacta.	Journal Article	1
18501351	2008	Cortico-basal ganglia-cortical circuitry in Parkinson's disease reconsidered.	Journal Article | Research Support, Non-U.S. Gov't	1
18501638	2008	Enhanced binding of metabotropic glutamate receptor type 5 (mGluR5) PET tracers in the brain of parkinsonian primates.	Journal Article | Research Support, N.I.H., Extramural	1
18501880	2008	Cytokines disrupt intracellular patterns of Parkinson's disease-associated proteins alpha-synuclein, tau and ubiquitin in cultured glial cells.	Journal Article | Research Support, Non-U.S. Gov't	1
18502311	2008	Molecular mechanism of manganese exposure-induced dopaminergic toxicity.	Journal Article | Research Support, Non-U.S. Gov't	1
18502399	2008	Intraocular microinjections repair experimental Parkinson's disease.	Journal Article | Research Support, Non-U.S. Gov't	1
18502405	2008	Dystrophic serotonergic axons in neurodegenerative diseases.	Journal Article | Research Support, N.I.H., Extramural	1
18502641	2008	Two novel POLG1 mutations in a patient with progressive external ophthalmoplegia, levodopa-responsive pseudo-orthostatic tremor and parkinsonism.	Case Reports | Journal Article | Research Support, Non-U.S. Gov't	2
18502656	2008	A voxel-based PET study of dopamine transporters in Parkinson's disease: relevance of age at onset.	Journal Article | Research Support, Non-U.S. Gov't	1
18502751	2008	alpha-Synuclein protofibrils inhibit 26 S proteasome-mediated protein degradation: understanding the cytotoxicity of protein protofibrils in neurodegenerative disease pathogenesis.	Journal Article | Research Support, Non-U.S. Gov't	1
18503033	2008	Driving cessation and self-reported car crashes in older drivers: the impact of cognitive impairment and dementia in a population-based study.	Journal Article | Research Support, Non-U.S. Gov't	1
18503047	2008	Natural selection against protein aggregation on self-interacting and essential proteins in yeast, fly, and worm.	Comparative Study | Letter | Research Support, N.I.H., Extramural | Research Support, Non-U.S. Gov't	2
18504119	2008	Pre- and post-synaptic dopamine imaging and its relation with frontostriatal cognitive function in Parkinson disease: PET studies with [11C]NNC 112 and [18F]FDOPA.	Journal Article | Research Support, N.I.H., Intramural	1
18504291	2008	Central and systemic IL-1 exacerbates neurodegeneration and motor symptoms in a model of Parkinson's disease.	Journal Article | Research Support, Non-U.S. Gov't	1
18505355	2008	Frontiers in the surgical treatment of Parkinson's disease.	Journal Article | Review	2
18505360	2008	Role of homocysteine in the treatment of Parkinson's disease.	Journal Article | Review	2
18505419	2008	A genome-wide scan in an Amish pedigree with parkinsonism.	Journal Article | Research Support, N.I.H., Extramural | Research Support, Non-U.S. Gov't	1
18505736	2008	Tissue transglutaminase modulates alpha-synuclein oligomerization.	Journal Article | Research Support, Non-U.S. Gov't	1
18505988	2008	Beating a dead horse: dopamine and Parkinson disease.	Comment | Letter	2
18506038	2008	Articulatory movements during vowels in speakers with dysarthria and healthy controls.	Journal Article | Research Support, N.I.H., Extramural	1
18506391	2008	Dopaminergic modulation of emotional memory in Parkinson's disease.	Journal Article	1
18506978	2008	[Depression in elderly].	Comparative Study | English Abstract | Journal Article	1
18507676	2008	Intraoperative microrecording under general anaesthesia with bispectral analysis monitoring in a case of deep brain stimulation surgery for Parkinson's disease.	Case Reports | Letter	2
18507839	2008	Squamosamide derivative FLZ protects dopaminergic neurons against inflammation-mediated neurodegeneration through the inhibition of NADPH oxidase activity.	Journal Article | Research Support, N.I.H., Intramural	1
18508038	2008	Nuclear factor kappa-B mediates selective induction of neuronal nitric oxide synthase in astrocytes during low-level inflammatory stimulation with MPTP.	Journal Article | Research Support, N.I.H., Extramural | Research Support, Non-U.S. Gov't	1
18508049	2008	Dietary restriction does not prevent nigrostriatal degeneration in the 6-hydroxydopamine model of Parkinson's disease.	Journal Article | Research Support, Non-U.S. Gov't	1
18508084	2008	The CRF-like peptide urocortin produces a long-lasting recovery in rats made hemiparkinsonian by 6-hydroxydopamine or lipopolysaccharide.	Journal Article | Research Support, Non-U.S. Gov't	1
18508085	2008	Sleep disorders in Chinese patients with Parkinson's disease: validation study of a Chinese version of Parkinson's disease sleep scale.	Journal Article | Research Support, Non-U.S. Gov't | Validation Studies	1
18508444	2008	Microglial degeneration in the aging brain--bad news for neurons?	Journal Article | Research Support, N.I.H., Extramural | Research Support, Non-U.S. Gov't | Review	1
18508458	2008	Tremorolytic effects of adenosine A2A antagonists: implications for parkinsonism.	Journal Article | Research Support, N.I.H., Extramural | Review	1
18508465	2008	Potassium channels in the basal ganglia: promising new targets for the treatment of Parkinson's disease.	Duplicate Publication | Journal Article | Research Support, Non-U.S. Gov't | Review	2
18508477	2008	Potassium channels in the basal ganglia: promising new targets for the treatment of Parkinson's disease.	Duplicate Publication | Journal Article | Research Support, Non-U.S. Gov't | Review	2
18508479	2008	Proteomic identification of novel proteins associated with Lewy bodies.	Journal Article | Research Support, N.I.H., Extramural	1
18508575	2008	The neuroprotective mechanism of action of the multimodal drug ladostigil.	Journal Article | Research Support, Non-U.S. Gov't | Review	2
18508589	2008	Does deep brain stimulation induce apathy in Parkinson's disease?	Journal Article | Research Support, N.I.H., Extramural | Research Support, Non-U.S. Gov't	1
18508693	2008	New hydroxypyridinone iron-chelators as potential anti-neurodegenerative drugs.	Journal Article | Research Support, Non-U.S. Gov't | Review	2
18508708	2008	Structure and stability of amyloid fibrils formed from synthetic beta-peptides.	Journal Article | Research Support, Non-U.S. Gov't | Research Support, U.S. Gov't, Non-P.H.S.	1
18509094	2008	Haplotypes and gene expression implicate the MAPT region for Parkinson disease: the GenePD Study.	Journal Article | Multicenter Study | Research Support, N.I.H., Extramural | Research Support, Non-U.S. Gov't | Research Support, U.S. Gov't, Non-P.H.S.	1
18509646	2008	NOX enzymes as novel targets for drug development.	Journal Article | Research Support, N.I.H., Extramur | al | Research Support, Non-U.S. Gov't | Review	1
18509855	2008	Reuptake of L-DOPA-derived extracellular DA in the striatum of a rodent model of Parkinson's disease via norepinephrine transporter.	Journal Article	1
18509919	2008	[Environmental factors and parkinsonian syndrome].	English Abstract | Journal Article | Review	2
18510319	2008	Design of an N-methylated peptide inhibitor of alpha-synuclein aggregation guided by solid-state NMR.	Journal Article | Research Support, Non-U.S. Gov't	1
18510366	2008	Structure-based drug design: exploring the proper filling of apolar pockets at enzyme active sites.	Journal Article | Research Support, Non-U.S. Gov't	1
18511044	2008	Parkinson patient fibroblasts show increased alpha-synuclein expression.	Journal Article | Research Support, Non-U.S. Gov't	1
18511249	2008	5-hydroxytryptamine (5HT)-induced valvulopathy: compositional valvular alterations are associated with 5HT2B receptor and 5HT transporter transcript changes in Sprague-Dawley rats.	Journal Article	1
18511532	2008	Handle size as a task constraint in spoon-use movement in patients with Parkinson's disease.	Journal Article | Research Support, Non-U.S. Gov't	1
18511661	2008	Parkinson's disease. Streamlined clinical trials, from a home computer.	News	2
18511749	2008	A percentage analysis of the telomere length in Parkinson's disease patients.	Journal Article | Research Support, Non-U.S. Gov't	1
18511997	2008	Choreathetoid movement as an unusual presentation of subdural haematoma.	Case Reports | Journal Article	2
18512160	2008	Microglial cells and Parkinson's disease.	Journal Article | Research Support, N.I.H., Extramural | Research Support, N.I.H., Intramural	1
18512170	2008	[Pharmacogenetics in Parkinson's disease treatment].	English Abstract | Journal Article | Review	2
18512749	2008	REM behavior disorder, hallucinations and cognitive impairment in Parkinson's disease: a two-year follow up.	Comparative Study | Journal Article	1
18512751	2008	Evaluating Parkinson's disease patients at home: utility of self-videotaping for objective motor, dyskinesia, and ON-OFF assessments.	Comparative Study | Evaluation Studies | Journal Article	1
18512752	2008	Push-and-release test predicts Parkinson fallers and nonfallers better than the pull test: comparison in OFF and ON medication states.	Comparative Study | Controlled Clinical Trial | Journal Article | Multicenter Study	1
18512753	2008	Variations in gender ratios support the connection between smoking and Parkinson's disease.	Comparative Study | Journal Article | Research Support, N.I.H., Extramural | Research Support, Non-U.S. Gov't	1
18512757	2008	Predictors and course of health-related quality of life in Parkinson's disease.	Journal Article	1
18512864	2008	Age related mitochondrial degenerative disorders in humans.	Journal Article | Review	2
18512917	2008	Antiparallel arrangement of the helices of vesicle-bound alpha-synuclein.	Journal Article | Research Support, Non-U.S. Gov't	1
18513164	2008	Induction of human mesenchymal stem cells into dopamine-producing cells with different differentiation protocols.	Journal Article	1
18513678	2008	Genome-wide linkage analysis of a Parkinsonian-pyramidal syndrome pedigree by 500 K SNP arrays.	Journal Article | Research Support, Non-U.S. Gov't	1
18513704	2008	Functional effect of FGF2- and FGF8-expanded ventral mesencephalic precursor cells in a rat model of Parkinson's disease.	Journal Article | Research Support, Non-U.S. Gov't	1
18514083	2008	Single-photon emission computed tomography and positron emission tomography evaluations of patients with central motor disorders.	Journal Article | Review	2
18514193	2008	The alpha-synuclein burden hypothesis of Parkinson disease and its relationship to Alzheimer disease.	Comment | Journal Article | Research Support, Non-U.S. Gov't | Review	2
18514411	2008	Acetaminophen attenuates dopamine neuron degeneration in animal models of Parkinson's disease.	Journal Article | Research Support, Non-U.S. Gov't	1
18514418	2008	Mitochondrial localization of alpha-synuclein protein in alpha-synuclein overexpressing cells.	Journal Article	1
18515001	2008	Estrogen and SERM neuroprotection in animal models of Parkinson's disease.	Journal Article | Research Support, Non-U.S. Gov't | Review	2
18515015	2008	Differences in reserpine-induced striatal dopamine output and content between female and male mice: implications for sex differences in vesicular monoamine transporter 2 function.	Journal Article	1
18515209	2008	Posttraumatic administration of pituitary adenylate cyclase activating polypeptide in central fluid percussion injury in rats.	Journal Article | Research Support, Non-U.S. Gov't	1
18515869	2008	Sensory deficit in Parkinson's disease: evidence of a cutaneous denervation.	Journal Article	1
18516813	2008	Rotigotine: Parkinson's disease: a step backward.	Journal Article	1
18517041	2008	123I-MIBG cardiac scintigraphy provides clues to the underlying neurodegenerative disorder in idiopathic REM sleep behavior disorder.	Journal Article	1
18517042	2008	Quantification of electromyographic activity during REM sleep in multiple muscles in REM sleep behavior disorder.	Journal Article | Research Support, Non-U.S. Gov't	1
18519021	2008	Parkin analysis in early onset Parkinson's disease.	Journal Article | Research Support, Non-U.S. Gov't	1
18519022	2008	A formula for the conversion of UPDRS-III scores to Hoehn and Yahr stage.	Letter	2
18519025	2008	Complex I and energy thresholds in the brain.	Journal Article | Research Support, Non-U.S. Gov't | Review	2
18519872	2008	A 12-week, placebo-controlled study (6002-US-006) of istradefylline in Parkinson disease.	Comparative Study | Journal Article | Multicenter Study | Randomized Controlled Trial	1
18519873	2008	Determinants of disability and quality of life in mild to moderate Parkinson disease.	Comparative Study | Journal Article | Research Support, Non-U.S. Gov't	1
18519878	2008	Re: Gray matter atrophy in Parkinson disease with dementia and dementia with Lewy bodies.	Comment | Letter	2
18520980	2008	Catechol-O-methyltransferase inhibition improves levodopa-associated strength increase in patients with Parkinson disease.	Journal Article	1
18520981	2008	A pilot clinical trial of creatine and minocycline in early Parkinson disease: 18-month results.	Clinical Trial, Phase II | Journal Article | Randomized Controlled Trial | Research Support, N.I.H., Extramural	1
18520982	2008	Continuous jejunal levodopa infusion in patients with advanced parkinson disease: practical aspects and outcome of motor and non-motor complications.	Journal Article | Research Support, Non-U.S. Gov't	1
18520986	2008	Botulinum toxin: treatment of self-mutilation in patients with Lesch-Nyhan syndrome.	Case Reports | Journal Article	2
18521955	2008	Discovery and characterization of three novel synuclein genes in zebrafish.	Journal Article | Research Support, Non-U.S. Gov't	1
18522239	2008	Neuroinflammation and peripheral immune infiltration in Parkinson's disease: an autoimmune hypothesis.	Journal Article | Review	2
18522240	2008	Intraputamenal infusion of exogenous neurturin protein restores motor and dopaminergic function in the globus pallidus of MPTP-lesioned rhesus monkeys.	Journal Article | Research Support, N.I.H., Extramural	1
18522241	2008	GDNF-secreting human neural progenitor cells increase tyrosine hydroxylase and VMAT2 expression in MPTP-treated cynomolgus monkeys.	Journal Article | Research Support, N.I.H., Extramural | Research Support, Non-U.S. Gov't | Research Support, U.S. Gov't, Non-P.H.S.	1
18522244	2008	Pharmacological MRI (phMRI) monitoring of treatment in hemiparkinsonian rhesus monkeys.	Journal Article | Research Support, N.I.H., Extramural	1
18522245	2008	Embryonic substantia nigra grafts show directional outgrowth to cografted striatal grafts and potential for pathway reconstruction in nonhuman primate.	Journal Article | Research Support, N.I.H., Extramural | Research Support, Non-U.S. Gov't	1
18522863	2008	Estrogen anti-inflammatory activity in brain: a therapeutic opportunity for menopause and neurodegenerative diseases.	Journal Article | Research Support, N.I.H., Extramural | Research Support, Non-U.S. Gov't | Review	1
18522902	2008	Histamine H(3) receptor ligands modulate L-dopa-evoked behavioral responses and L-dopa derived extracellular dopamine in dopamine-denervated rat striatum.	Journal Article	1
18522903	2008	Effects of Sertoli cell-conditioned medium on ventral midbrain neural stem cells: a preliminary report.	Journal Article	1
18522907	2008	The neuroscientist's melting pot: immunology, cell transplantation and other delivery systems, and enlightenment of disease etiology and treatment.	Journal Article | Review	2
18523161	2008	The Roco protein family: a functional perspective.	Journal Article | Review	2
18523450	2008	Biodistribution of adeno-associated virus type-2 in nonhuman primates after convection-enhanced delivery to brain.	Journal Article | Research Support, N.I.H., Extramural | Research Support, N.I.H., Intramural | Research Support, Non-U.S. Gov't	1
18523712	2008	Ancient origin of the Parkinson disease gene LRRK2.	Journal Article | Research Support, Non-U.S. Gov't	1
18523721	2008	Neuroproteomics as a promising tool in Parkinson's disease research.	Journal Article | Research Support, N.I.H., Extramural | Research Support, Non-U.S. Gov't | Review	1
18523722	2008	LRRK2 Gly2385Arg mutation and clinical features in a Chinese population with early-onset Parkinson's disease compared to late-onset patients.	Comparative Study | Journal Article	1
18523869	2008	LRRK2 mutation in familial Parkinson's disease in a Taiwanese population: clinical, PET, and functional studies.	Journal Article | Research Support, Non-U.S. Gov't	1
18524445	2008	Caregivers' experiences of caring for a husband with Parkinson's disease and psychotic symptoms.	Journal Article	1
18524835	2008	Coexistence of mutations in PINK1 and mitochondrial DNA in early onset parkinsonism.	Letter | Research Support, Non-U.S. Gov't	2
18525128	2008	Value of measuring plasmatic levels of neurosin in the diagnosis of Alzheimer's disease.	Journal Article | Research Support, Non-U.S. Gov't	1
18525289	2008	The prevalence of misidentification syndromes in neurodegenerative diseases.	Comparative Study | Journal Article	1
18525447	2008	Rheumatoid arthritis accompanied by Parkinson disease.	Case Reports | Letter	2
18528449	2008	[Movement disorders in the emergency department].	English Abstract | Journal Article | Review	2
18528629	2008	On the key role played by altered protein conformation in Parkinson's disease.	Journal Article | Research Support, Non-U.S. Gov't | Review	2
18528630	2008	Effect of locus coeruleus denervation on levodopa-induced motor fluctuations in hemiparkinsonian rats.	Journal Article | Research Support, Non-U.S. Gov't	1
18528689	2008	Sudden turn during walking is impaired in people with Parkinson's disease.	Comparative Study | Journal Article | Research Support, Non-U.S. Gov't	1
18528878	2008	Driving assessment in Parkinson's disease--a novel predictor of performance?	Journal Article	1
18528897	2008	Head and trunk rotation during walking turns in Parkinson's disease.	Journal Article | Research Support, Non-U.S. Gov't	1
18528898	2008	Do motor and nonmotor symptoms in PD patients predict caregiver strain and depression?	Journal Article	1
18533268	2008	Disruption of dopamine transport by DDT and its metabolites.	Journal Article | Research Support, N.I.H., Extramural | Research Support, Non-U.S. Gov't	1
18534130	2008	Frequent nocturnal vocalization in pure autonomic failure.	Journal Article	1
18534259	2008	The involvement of NF-kappaB p65/p52 in the effects of GDNF on DA neurons in early PD rats.	Journal Article | Research Support, Non-U.S. Gov't	1
18534260	2008	Subthalamic local field potential oscillations during ongoing deep brain stimulation in Parkinson's disease.	Journal Article | Research Support, Non-U.S. Gov't	1
18534554	2008	The effect of exercise training in improving motor performance and corticomotor excitability in people with early Parkinson's disease.	Journal Article | Randomized Controlled Trial | Research Support, N.I.H., Extramural | Research Support, Non-U.S. Gov't	1
18534670	2008	A 5-HT2A receptor inverse agonist, ACP-103, reduces tremor in a rat model and levodopa-induced dyskinesias in a monkey model.	Journal Article | Research Support, N.I.H., Extramural	1
18534912	2008	Immunotherapy for neurological diseases.	Journal Article | Review	2
18534972	2008	Coronary artery vasospasm during awake deep brain stimulation surgery.	Case Reports | Journal Article	2
18535154	2008	Olfactory mucosa is a potential source for autologous stem cell therapy for Parkinson's disease.	Journal Article | Research Support, Non-U.S. Gov't	1
18535172	2008	Current management of the cognitive dysfunction in Parkinson's disease: how far have we come?	Journal Article | Review	2
18535749	2008	Expression of Cbl-interacting protein of 85 kDa in MPTP mouse model of Parkinson's disease and 1-methyl-4-phenyl-pyridinium ion-treated dopaminergic SH-SY5Y cells.	Journal Article | Research Support, Non-U.S. Gov't	1
18535905	2008	Generation of reactive oxygen species by mitochondrial complex I: implications in neurodegeneration.	Journal Article | Research Support, Non-U.S. Gov't | Review	2
18536037	2008	Deep brain stimulation in Parkinson's disease following fetal nigral transplantation.	Case Reports | Journal Article	2
18536175	2008	Flow cytometry application for studies on adenosine A2A receptors expression.	Journal Article | Research Support, Non-U.S. Gov't	1
18537546	2008	Structure-function relationships of pre-fibrillar protein assemblies in Alzheimer's disease and related disorders.	Journal Article | Research Support, N.I.H., Extramural | Research Support, Non-U.S. Gov't | Review	1
18537613	2008	Recent structural and computational insights into conformational diseases.	Journal Article | Research Support, Non-U.S. Gov't | Review	2
18537618	2008	Old friends in new constellations--the hematopoetic growth factors G-CSF, GM-CSF, and EPO for the treatment of neurological diseases.	Journal Article | Review	2
18537665	2008	Nonsteroidal anti-inflammatory drugs in experimental parkinsonian models and Parkinson's disease.	Journal Article | Research Support, Non-U.S. Gov't | Review	2
18537671	2008	Adenosine A2A receptor antagonists and Parkinson's disease: state of the art and future directions.	Journal Article | Research Support, Non-U.S. Gov't | Review	2
18537675	2008	A2A adenosine receptor and its modulators: overview on a druggable GPCR and on structure-activity relationship analysis and binding requirements of agonists and antagonists.	Journal Article | Research Support, Non-U.S. Gov't | Review	2
18537793	2008	Protein stability and aggregation in Parkinson's disease.	Journal Article | Review	2
18538324	2008	Can overexpression of parkin provide a novel strategy for neuroprotection in Parkinson's disease?	Journal Article | Research Support, Non-U.S. Gov't | Review	2
18538428	2008	The cannabinoid CP55,940 prolongs survival and improves locomotor activity in Drosophila melanogaster against paraquat: implications in Parkinson's disease.	Journal Article | Research Support, Non-U.S. Gov't	1
18538635	2008	Short-term cognitive and affective outcomes after subthalamic deep brain stimulation for Parkinson's disease.	Comment | Letter	2
18538636	2008	Neuropsychological and psychiatric changes after deep brain stimulation for Parkinson's disease: a randomised, multicentre study.	Clinical Trial | Journal Article | Multicenter Study | Randomized Controlled Trial | Research Support, Non-U.S. Gov't	1
18538747	2008	Trace elements in serum from patients with Parkinson's disease--a prospective case-control study: the Nord-Trondelag Health Study (HUNT).	Journal Article	1
18538940	2008	Modulation of SIRT1 expression in different neurodegenerative models and human pathologies.	Journal Article | Research Support, Non-U.S. Gov't	1
18539297	2008	Solid-state NMR reveals structural differences between fibrils of wild-type and disease-related A53T mutant alpha-synuclein.	Journal Article | Research Support, Non-U.S. Gov't	1
18539534	2008	Phenotype, genotype, and worldwide genetic penetrance of LRRK2-associated Parkinson's disease: a case-control study.	Journal Article | Multicenter Study | Research Support, N.I.H., Extramural | Research Support, Non-U.S. Gov't | Research Support, U.S. Gov't, Non-P.H.S.	1
18539535	2008	LRRK2 Gly2019Ser penetrance in Arab-Berber patients from Tunisia: a case-control genetic study.	Journal Article | Research Support, N.I.H., Extramural | Research Support, Non-U.S. Gov't	1
18539536	2008	LRRK2: bridging the gap between sporadic and hereditary Parkinson's disease.	Letter | Comment	2
18540148	2008	Cardiovascular autonomic dysfunction in patients with movement disorders.	Journal Article | Review	2
18540149	2008	Deep brain stimulation: how does it work?	Journal Article | Review	2
18540383	2008	[Omohyoid muscle syndrome in a patient with Parkinson's disease].	Case Reports | English Abstract | Journal Article | Review	2
18540477	2008	Effect of MAO-B inhibition against ischemia-induced oxidative stress in the rat brain. Comparison with a rational antioxidant.	Journal Article	1
18540686	2008	Compliance with medication in nursing homes for older people: resident enforcement or resident empowerment?	Journal Article | Research Support, Non-U.S. Gov't | Review	2
18540790	2008	Essential tremor: symptoms and treatment.	Journal Article | Review	2
18540794	2008	Cholesterol levels, statins, and Parkinson's disease.	Journal Article	1
18541113	2008	Recent advances in the genetics of dementia with lewy bodies.	Journal Article | Research Support, Non-U.S. Gov't | Review	2
18541373	2008	Parkin is ubiquitinated by Nrdp1 and abrogates Nrdp1-induced oxidative stress.	Journal Article | Research Support, Non-U.S. Gov't	1
18541383	2008	Protein array analysis of oligomerization-induced changes in alpha-synuclein protein-protein interactions points to an interference with Cdc42 effector proteins.	Journal Article	1
18541788	2008	Serum uric acid and clinical progression in Parkinson disease: potential biomarker for nigrostriatal failure.	Comment | Editorial | Introductory Journal Article	2
18541790	2008	There is no Parkinson disease.	Journal Article | Review	2
18541801	2008	Mutation analysis of the PINK1 gene in 391 patients with Parkinson disease.	Comparative Study | Journal Article	1
18541811	2008	Postencephalitic hemiparkinsonism: clinical imaging correlation.	Case Reports | Journal Article	2
18541817	2008	The need for appropriate genotyping strategies for glucocerebrosidase mutations in cohorts with Parkinson disease.	Comment | Letter	2
18541881	2008	Gaucher and Parkinson diseases: unexpectedly related.	Comment | Editorial	2
18541886	2008	Mind-body interventions: applications in neurology.	Journal Article | Research Support, N.I.H., Extramural	1
18541891	2008	Re: LRRK2 mutation analysis in Parkinson disease families with evidence of linkage to PARK8.	Letter | Comment	2
18541983	2008	F2 isoprostane levels in plasma and urine do not support increased lipid peroxidation in cognitively impaired Parkinson disease patients.	Journal Article | Research Support, N.I.H., Extramural	1
18541984	2008	Nondemented Parkinson disease patients: is cognitive performance associated with depressive difficulties?	Journal Article	1
18541985	2008	Spatial emotional akinesia in Parkinson disease.	Journal Article | Research Support, Non-U.S. Gov't | Research Support, U.S. Gov't, Non-P.H.S.	1
18543121	2008	The nonsynonymous Thr105Ile polymorphism of the histamine N-methyltransferase is associated to the risk of developing essential tremor.	Journal Article | Research Support, Non-U.S. Gov't	1
18543214	2008	[Association of two polymorphisms in ubiquitin carboxy-terminal hydrolase-L1 gene with Parkinson's disease in Shanghai].	Journal Article	1
18543333	2008	Quality of life in Parkinson's disease: the relative importance of the symptoms.	Comparative Study | Journal Article | Research Support, Non-U.S. Gov't	1
18543519	2008	Parkinson's disease.	Comment | Editorial	2
18543520	2008	Motor and non-motor features of Parkinson's disease.	Journal Article | Research Support, Non-U.S. Gov't	1
18544255	2008	Comparison of cerebral glucose metabolism between multiple system atrophy Parkinsonian type and Parkinson's disease.	Comparative Study | Journal Article	1
18544747	2008	ROCO kinase activity is controlled by internal GTPase function.	Journal Article	1
18544834	2008	Method to measure autonomic control of cardiac function using time interval parameters from impedance cardiography.	Journal Article | Research Support, Non-U.S. Gov't	1
18545225	2008	Human interleukin-10 gene transfer is protective in a rat model of Parkinson's disease.	Journal Article | Research Support, N.I.H., Extramural | Research Support, Non-U.S. Gov't	1
18545700	2008	Mitochondrial DNA haplogroup D4a is a marker for extreme longevity in Japan.	Journal Article | Research Support, N.I.H., Extramural | Research Support, Non-U.S. Gov't	1
18545772	2008	Working memory in Parkinson's disease patients: clinical features and response to levodopa.	Journal Article	1
18545773	2008	The accuracy of diagnosis of major depression in patients with Parkinson's disease: a comparative study among the UPDRS, the geriatric depression scale and the Beck depression inventory.	Comparative Study | Journal Article | Research Support, Non-U.S. Gov't	1
18545986	2008	Effects of coincident 5-HT1A receptor stimulation and NMDA receptor antagonism on L-DOPA-induced dyskinesia and rotational behaviors in the hemi-parkinsonian rat.	Journal Article | Research Support, Non-U.S. Gov't	1
18546294	2008	Familial Parkinsonism with digenic parkin and PINK1 mutations.	Journal Article | Research Support, Non-U.S. Gov't	1
18546299	2008	The accuracy of the arginine growth hormone test in Parkinsonism.	Comment | Letter	2
18546324	2008	Distribution of motor impairment influences quality of life in Parkinson's disease.	Comparative Study | Journal Article | Research Support, Non-U.S. Gov't	1
18546326	2008	Cut-off score of the Mattis Dementia Rating Scale for screening dementia in Parkinson's disease.	Journal Article | Research Support, Non-U.S. Gov't	1
18546331	2008	Entacapone improves absorption of a coadministered salt in patients with Parkinson's disease.	Clinical Trial | Comparative Study | Journal Article | Research Support, Non-U.S. Gov't	1
18546341	2008	Cognitive dysfunction in Nigerians with Parkinson's disease.	Journal Article | Multicenter Study	1
18546344	2008	Chronic pain in Parkinson's disease: the cross-sectional French DoPaMiP survey.	Comparative Study | Journal Article | Research Support, Non-U.S. Gov't	1
18547126	2008	Impact of newer pharmacological treatments on quality of life in patients with Parkinson's disease.	Journal Article | Research Support, Non-U.S. Gov't | Review	2
18547246	2008	Evidence for a direct subthalamo-cortical loop circuit in the rat.	Journal Article | Research Support, Non-U.S. Gov't	1
18547273	2008	Fluctuating functions related to quality of life in advanced Parkinson disease: effects of duodenal levodopa infusion.	Journal Article | Multicenter Study | Randomized Controlled Trial | Research Support, Non-U.S. Gov't	1
18547564	2008	Development of a stable, early stage unilateral model of Parkinson's disease in middle-aged rhesus monkeys.	Journal Article | Research Support, N.I.H., Extramural	1
18547595	2008	Depolarisation and suppression of burst firing activity in the mouse subthalamic nucleus by dopamine D1/D5 receptor activation of a cyclic-nucleotide gated non-specific cation conductance.	Journal Article | Research Support, Non-U.S. Gov't	1
18547659	2008	Compromised circadian function in Parkinson's disease: enucleation augments disease severity in the unilateral model.	Journal Article	1
18547869	2008	The neurotoxic effects of manganese on the dopaminergic innervation of the gill of the bivalve mollusc, Crassostrea virginica.	Journal Article | Research Support, N.I.H., Extramural | Research Support, Non-U.S. Gov't | Research Support, U.S. Gov't, Non-P.H.S.	1
18548577	2008	High-frequency rTMS over the supplementary motor area for treatment of Parkinson's disease.	Clinical Trial | Journal Article | Randomized Controlled Trial | Research Support, Non-U.S. Gov't	1
18549035	2008	Introduction to geriatric neurology issue.	Journal Article	1
18549039	2008	Parkinson's disease in the elderly.	Case Reports | Journal Article | Review	2
18549347	2008	An expert opinion on safinamide in Parkinson's disease.	Journal Article | Review	2
18549778	2008	Will stem cell biology generate new therapies for Parkinson's disease?	Journal Article	1
18549943	2008	Recovery after L-DOPA treatment in peginterferon and ribavirin induced parkinsonism.	Case Reports | Journal Article	2
18550173	2008	Increased prenatal exposure to methylmercury does not affect the risk of Parkinson's disease.	Journal Article | Research Support, Non-U.S. Gov't	1
18550197	2008	[Deep brain stimulation and Parkinson's disease].	English Abstract | Journal Article	1
18550537	2008	Aberrant interaction between Parkinson disease-associated mutant UCH-L1 and the lysosomal receptor for chaperone-mediated autophagy.	Journal Article | Research Support, Non-U.S. Gov't	1
18550726	2008	Pre- and postsynaptic serotoninergic excitation of globus pallidus neurons.	Journal Article | Research Support, Non-U.S. Gov't	1
18550758	2008	High-frequency stimulation of the subthalamic nucleus suppresses oscillatory beta activity in patients with Parkinson's disease in parallel with improvement in motor performance.	Clinical Trial | Journal Article | Research Support, Non-U.S. Gov't	1
18550842	2008	The fold of alpha-synuclein fibrils.	Journal Article | Research Support, N.I.H., Extramural | Research Support, Non-U.S. Gov't	1
18552277	2008	A study of the pharmacokinetic interaction of istradefylline, a novel therapeutic for Parkinson's disease, and atorvastatin.	Clinical Trial, Phase I | Journal Article | Randomized Controlled Trial	1
18554296	2008	GABAergic mechanism mediated via D receptors in the rat periaqueductal gray participates in the micturition reflex: an in vivo microdialysis study.	Journal Article | Research Support, Non-U.S. Gov't	1
18554520	2008	Microglia and myeloperoxidase: a deadly partnership in neurodegenerative disease.	Journal Article	1
18554677	2008	Metallothionein-III protects against 6-hydroxydopamine-induced oxidative stress by increasing expression of heme oxygenase-1 in a PI3K and ERK/Nrf2-dependent manner.	Comparative Study | Journal Article | Research Support, Non-U.S. Gov't	1
18554807	2008	Dopaminergic mesencephalic systems and behavioral performance in very old rats.	Journal Article | Research Support, N.I.H., Extramural | Research Support, Non-U.S. Gov't	1
18555207	2008	The effects of environmental neurotoxicants on the dopaminergic system: A possible role in drug addiction.	Journal Article | Review	2
18555604	2008	Pramipexole has astrocyte-mediated neuroprotective effects against lactacystin toxicity.	Journal Article | Research Support, Non-U.S. Gov't	1
18555929	2008	Rotigotine transdermal system for the treatment of Parkinson's disease.	Journal Article | Review	2
18556024	2008	Weight change in Parkinson and Alzheimer patients taking atypical antipsychotic drugs.	Comparative Study | Journal Article	1
18556510	2008	Fate mapping and lineage analyses demonstrate the production of a large number of striatal neuroblasts after transforming growth factor alpha and noggin striatal infusions into the dopamine-depleted striatum.	Journal Article | Research Support, N.I.H., Extramural | Research Support, Non-U.S. Gov't	1
18556858	2008	Frameless stereotactic for deep brain stimulation placement: operative technique.	Journal Article	1
18557892	2008	Parkinson's disease and the gut: a well known clinical association in need of an effective cure and explanation.	Journal Article | Review	2
18558256	2008	A 77-year-old man with Parkinson's disease and hyperthermia.	Case Reports | Journal Article	2
18558370	2008	Immunotherapy and naturally occurring autoantibodies in neurodegenerative disorders.	Journal Article | Review	2
18558372	2008	Investigations on the interactions of scorpion neurotoxins with the predicted structure of D1 dopamine receptor by protein-protein docking method. A bioinformatics approach.	Journal Article	1
18558486	2008	Design, synthesis, and evaluation of fused heterocyclic analogs of SCH 58261 as adenosine A2A receptor antagonists.	Journal Article	1
18558852	2008	Role of axonal transport in neurodegenerative diseases.	Journal Article | Research Support, Non-U.S. Gov't | Review	2
18559230	2008	[Acupuncture in treatment of cerebrosis: advances in clinical research over 20 years].	English Abstract | Journal Article | Research Support, Non-U.S. Gov't	1
18559656	2008	Diabetes in patients with idiopathic Parkinson's disease.	Journal Article | Research Support, Non-U.S. Gov't	1
18559921	2008	Aortic valve calcification and mild tricuspid regurgitation but no clinical heart disease after 8 years of dopamine agonist therapy for prolactinoma.	Evaluation Studies | Journal Article	1
18560142	2008	Using the Internet to assess activities of daily living and hand function in people with Parkinson's disease.	Journal Article | Randomized Controlled Trial	1
18560143	2008	Gait changes after deep brain stimulation for Parkinson's disease in a patient with cervical myelopathy.	Case Reports | Journal Article	2
18560206	2008	Mesencephalic human neural progenitor cells transplanted into the adult hemiparkinsonian rat striatum lack dopaminergic differentiation but improve motor behavior.	Journal Article | Research Support, Non-U.S. Gov't	1
18560520	2008	Knockdown of cytosolic glutaredoxin 1 leads to loss of mitochondrial membrane potential: implication in neurodegenerative diseases.	Journal Article | Research Support, Non-U.S. Gov't	1
18560593	2008	PINK1 is necessary for long term survival and mitochondrial function in human dopaminergic neurons.	Journal Article | Research Support, Non-U.S. Gov't	1
18560728	2008	[Estrogen protects the dopaminergic neurons in substantia nigra against damage induced by 6-hydroxydopamine].	Journal Article | Research Support, Non-U.S. Gov't	1
18560792	2008	Valvular heart disease in patients with Parkinson's disease treated with pergolide. Course following treatment modifications.	Journal Article	1
18561000	2008	Prevalence of problem and pathological gambling in Parkinson's disease.	Journal Article | Research Support, Non-U.S. Gov't	1
18561325	2008	Generation of dopamine neurons from embryonic stem cells in the presence of the neuralizing activity of bone marrow stromal cells derived from adult mice.	Journal Article | Research Support, Non-U.S. Gov't	1
18561341	2008	Lack of trigemino-cervical reflexes in progressive supranuclear palsy.	Journal Article	1
18561360	2008	Beta-binomial/Poisson regression models for repeated bivariate counts.	Controlled Clinical Trial | Journal Article | Research Support, Non-U.S. Gov't	1
18561598	2008	Brain repair how stem cells are changing neurology.	Journal Article | Review	2
18561915	2008	Altered behavioural and neurochemical profile of L-DOPA following deuterium substitutions in the molecule.	Journal Article | Research Support, Non-U.S. Gov't	1
18561996	2008	Oxyradical-induced GFP damage and loss of fluorescence.	Comparative Study | Journal Article | Research Support, Non-U.S. Gov't	1
18562199	2008	Biaryl and heteroaryl derivatives of SCH 58261 as potent and selective adenosine A2A receptor antagonists.	Journal Article	1
18563464	2008	Visual information processing in recently abstaining methamphetamine-dependent individuals: evoked potentials study.	Journal Article | Research Support, Non-U.S. Gov't	1
18563467	2008	Mechanisms of unilateral STN-DBS in patients with Parkinson's disease : a PET study.	Clinical Trial | Journal Article | Research Support, Non-U.S. Gov't	1
18564367	2008	Intrastriatal injection of colchicine induces striatonigral degeneration in mice.	Comparative Study | Journal Article | Research Support, Non-U.S. Gov't	1
18564527	2008	Management of neurologic disorders of the larynx.	Journal Article | Review	2
18565328	2008	One year survival and significant reversal of motor deficits in parkinsonian rats transplanted with hESC derived dopaminergic neurons.	Journal Article	1
18565496	2008	Increased electrical and metabolic activity in the dorsal raphe nucleus of Parkinsonian rats.	Journal Article | Research Support, Non-U.S. Gov't	1
18565546	2008	Effect of dopaminergic neurotoxin MPTP/MPP+ on coenzyme Q content.	Journal Article | Research Support, Non-U.S. Gov't	1
18565586	2008	Manganese transport in eukaryotes: the role of DMT1.	Journal Article | Research Support, N.I.H., Extramural | Research Support, U.S. Gov't, Non-P.H.S. | Review	1
18565681	2008	Inhalation of divalent and trivalent manganese mixture induces a Parkinson's disease model: immunocytochemical and behavioral evidences.	Journal Article | Research Support, Non-U.S. Gov't	1
18566433	2008	Potent anti-inflammatory and neuroprotective effects of TGF-beta1 are mediated through the inhibition of ERK and p47phox-Ser345 phosphorylation and translocation in microglia.	Journal Article | Research Support, N.I.H., Extramural | Research Support, N.I.H., Intramural	1
18566453	2008	Wild type alpha-synuclein is degraded by chaperone-mediated autophagy and macroautophagy in neuronal cells.	Journal Article | Research Support, N.I.H., Extramural | Research Support, Non-U.S. Gov't	1
18566505	2008	Submyelin potassium accumulation may functionally block subsets of local axons during deep brain stimulation: a modeling study.	Journal Article | Research Support, Non-U.S. Gov't	1
18566920	2008	Mitochondrial medicine for aging and neurodegenerative diseases.	Journal Article | Research Support, N.I.H., Extramural | Research Support, Non-U.S. Gov't | Review	1
18566930	2008	Pilot safety and feasibility study of treadmill aerobic exercise in Parkinson disease with gait impairment.	Journal Article | Research Support, N.I.H., Extramural | Research Support, Non-U.S. Gov't | Research Support, U.S. Gov't, Non-P.H.S.	1
18567004	2008	Antipsychotic medication treatment for mild hallucinations in Parkinson's disease: Positive impact on long-term worsening.	Clinical Trial | Journal Article	1
18567167	2008	Managing urinary incontinence with BioDerm external continence device.	Journal Article	1
18567194	2008	[Implication of piribedil (pronoran) in the treatment of Parkinson's disease; a clinical and pharmacoeconomic analysis].	Journal Article | Review	2
18567536	2008	Subthalamic stimulation improves orienting gaze movements in Parkinson's disease.	Controlled Clinical Trial | Journal Article	1
18568014	2008	Animal models of Alzheimer's disease and frontotemporal dementia.	Journal Article | Research Support, Non-U.S. Gov't | Review	2
18568086	2008	Computational systems analysis of dopamine metabolism.	Journal Article | Research Support, N.I.H., Extramural | Research Support, Non-U.S. Gov't	1
18568448	2008	Calbindin 1, fibroblast growth factor 20, and alpha-synuclein in sporadic Parkinson's disease.	Journal Article | Research Support, Non-U.S. Gov't	1
18568731	2008	Prospective randomized 1-year follow-up comparison of bilateral subthalamotomy versus bilateral subthalamic stimulation and the combination of both in Parkinson's disease patients: a pilot study.	Comparative Study | Journal Article | Randomized Controlled Trial | Research Support, Non-U.S. Gov't	1
18568978	2008	Odor identification and progression of parkinsonian signs in older persons.	Journal Article | Research Support, N.I.H., Extramural | Research Support, Non-U.S. Gov't	1
18569015	2008	Quinone and oxyradical scavenging properties of N-acetylcysteine prevent dopamine mediated inhibition of Na+, K+-ATPase and mitochondrial electron transport chain activity in rat brain: implications in the neuroprotective therapy of Parkinson's disease.	Journal Article | Research Support, Non-U.S. Gov't	1
18569051	2008	Communication issues at the end of life: reports from hospice volunteers.	Journal Article | Research Support, Non-U.S. Gov't	1
18569452	2008	The relationship between encephalitis lethargica and influenza: a critical analysis.	Journal Article | Research Support, N.I.H., Intramural | Research Support, Non-U.S. Gov't | Review	1
18570440	2008	Cysteine pKa depression by a protonated glutamic acid in human DJ-1.	Journal Article | Research Support, N.I.H., Extramural | Research Support, Non-U.S. Gov't | Research Support, U.S. Gov't, Non-P.H.S.	1
18570642	2008	A questionnaire-based (UM-PDHQ) study of hallucinations in Parkinson's disease.	Journal Article | Research Support, N.I.H., Extramural | Research Support, Non-U.S. Gov't	1
18571285	2008	Prolyl oligopeptidase stimulates the aggregation of alpha-synuclein.	Journal Article | Research Support, Non-U.S. Gov't	1
18571649	2008	Continuous subcutaneous infusion of pramipexole protects against lipopolysaccharide-induced dopaminergic cell death without affecting the inflammatory response.	Journal Article	1
18571778	2008	Genomic investigation of alpha-synuclein multiplication and parkinsonism.	Journal Article | Research Support, N.I.H., Extramural | Research Support, Non-U.S. Gov't	1
18571833	2008	Estrogen actions on mitochondria--physiological and pathological implications.	Journal Article | Research Support, N.I.H., Extramural | Review	1
18573265	2008	A neuroprotective agent, T-817MA (1-{3-[2-(1-benzothiophen-5-yl)ethoxy]propyl} azetidin-3-ol maleate), prevents 1-methyl-4-phenyl-1,2,3,6-tetrahydropyridine-induced neurotoxicity in mice.	Journal Article | Research Support, Non-U.S. Gov't	1
18573305	2008	d-galactose administration induces memory loss and energy metabolism disturbance in mice: protective effects of catalpol.	Journal Article | Research Support, Non-U.S. Gov't	1
18573342	2008	Impaired learning and memory in Pitx3 deficient aphakia mice: a genetic model for striatum-dependent cognitive symptoms in Parkinson's disease.	Journal Article | Research Support, N.I.H., Extramural | Research Support, Non-U.S. Gov't	1
18573343	2008	Fas-associated factor 1 and Parkinson's disease.	Journal Article | Research Support, N.I.H., Extramural | Research Support, Non-U.S. Gov't	1
18573345	2008	Non-invasive, ultra-sensitive, high-throughput assays to quantify rare biomarkers in the blood.	Journal Article | Research Support, N.I.H., Extramural | Research Support, Non-U.S. Gov't | Review	1
18574253	2008	An optimized method for histological detection of dopaminergic neurons in Drosophila melanogaster.	Journal Article	1
18574545	2008	Noradrenergic modulation of subthalamic nucleus activity in human: metoprolol reduces spiking activity in microelectrode recordings during deep brain stimulation surgery for Parkinson's disease.	Case Reports | Journal Article	2
18574767	2008	Regenerative effect of neural-induced human mesenchymal stromal cells in rat models of Parkinson's disease.	Journal Article | Research Support, Non-U.S. Gov't	1
18574929	2008	Effect of therapy on motor cortical excitability in Parkinson's disease.	Controlled Clinical Trial | Journal Article	1
18574930	2008	Pergolide associated cardiac valvulopathy based on Ontario administrative data.	Journal Article | Research Support, Non-U.S. Gov't	1
18575180	2008	Does subthalamic stimulation induce personality modifications in Parkinson's disease? A Rorschach Test explorative study.	Journal Article	1
[truncated: 12,482 more rows]
